# Supplementary material for: Sex-Specific Features of the Correlation between GWAS-Noticeable Polymorphisms and Hypertension in Europeans of Russia
Source: Int J Mol Sci. 2023 Apr 25;24(9):7799. doi: 10.3390/ijms24097799 (PMC10178435; doi:10.3390/ijms24097799)
Supplement: Supplementary file 1 [file ijms-24-07799-s001.zip]

Archive with 18 entries (18 files):
- --Suppl table S1.pdf
- --Suppl Table S10.xlsx
- --Suppl Table S11.xlsx
- --Suppl Table S12.xlsx
- --Suppl Table S13.xlsx
- --Suppl Table S14.xlsx
- --Suppl Table S15.xlsx
- --Suppl Table S16.xlsx
- --Suppl Table S17.pdf
- --Suppl Table S18.xlsx
- --Suppl table S2.pdf
- --Suppl table S3.pdf
- --Suppl table S4.pdf
- --Suppl Table S5.xlsx
- --Suppl Table S6.xlsx
- --Suppl Table S7.xlsx
- --Suppl Table S8.xlsx
- --Suppl Table S9.xlsx
