# Supplementary material for: Sex-Specific Features of the Correlation between GWAS-Noticeable Polymorphisms and Hypertension in Europeans of Russia
Source: Int J Mol Sci. 2023 Apr 25;24(9):7799. doi: 10.3390/ijms24097799 (PMC10178435; doi:10.3390/ijms24097799)
Supplement: Supplementary file 1 [file ijms-24-07799-s001.zip › --Suppl Table S10.xlsx]

## Sheet: Лист1
Supplementary Table S10. eQTL values of SNPs in high LD (r2≥0.80) with the HTN-associated polymorphisms
(according to Genotype-Tissue Expression (GTEx) (http://www.gtexportal.org/)) ( р <8.0E5, FDR≤0.05)
Chr	Lead SNP	Position lead SNP(hg38)	Proxy SNP	Position proxy SNP (hg38)	Distance (bp) betweenproxy and lead SNP	r2 between lead and proxy	D’ between lead and proxy	Gencode Id	Gene Symbol	p	NES	Tissue
5	rs1173771	32814922	rs9292468	32818967	-4045	1	1	ENSG00000113389.15	NPR3	4.4E-41	0.54	Nerve - Tibial
								ENSG00000113389.15	NPR3	0.0000000000000014	0.43	Testis
								ENSG00000113389.15	NPR3	0.0000000000000018	0.32	Lung
								ENSG00000113389.15	NPR3	0.00000019	0.39	Adrenal Gland
5	rs1173771	32814922	rs2193950	32820447	-5525	0.84	0.99	ENSG00000113389.15	NPR3	4.4E-41	0.54	Nerve - Tibial
								ENSG00000113389.15	NPR3	0.0000000000000014	0.43	Testis
								ENSG00000113389.15	NPR3	0.0000000000000018	0.32	Lung
								ENSG00000113389.15	NPR3	0.00000019	0.39	Adrenal Gland
5	rs1173771	32814922	rs1173770	32821105	-6183	1	1	ENSG00000113389.15	NPR3	4.4E-41	0.55	Nerve - Tibial
								ENSG00000113389.15	NPR3	0.00000000000000066	0.44	Testis
								ENSG00000113389.15	NPR3	0.0000000000000018	0.33	Lung
								ENSG00000113389.15	NPR3	0.000000089	0.41	Adrenal Gland
5	rs1173771	32814922	rs7733331	32828740	-13818	0.99	1	ENSG00000113389.15	NPR3	6e-39	0.52	Nerve - Tibial
								ENSG00000113389.15	NPR3	0.00000000000000026	0.33	Lung
								ENSG00000113389.15	NPR3	0.0000000000000012	0.43	Testis
								ENSG00000113389.15	NPR3	0.0000017	0.36	Adrenal Gland
								ENSG00000113389.15	NPR3	0.000059	-0.1	Cells - Cultured fibroblasts
5	rs1173771	32814922	rs1177764	32829869	-14947	0.92	0.99	ENSG00000113389.15	NPR3	2.3E-42	0.55	Nerve - Tibial
								ENSG00000113389.15	NPR3	0.0000000000000001	0.34	Lung
								ENSG00000113389.15	NPR3	0.00000000000000032	0.45	Testis
								ENSG00000113389.15	NPR3	0.000000033	0.42	Adrenal Gland
5	rs1173771	32814922	rs1173727	32830415	-15493	0.96	0.99	ENSG00000113389.15	NPR3	7.4E-43	0.55	Nerve - Tibial
								ENSG00000113389.15	NPR3	0.0000000000000001	0.34	Lung
								ENSG00000113389.15	NPR3	0.00000000000000018	0.45	Testis
								ENSG00000113389.15	NPR3	0.000000022	0.42	Adrenal Gland
5	rs1173771	32814922	rs13154066	32831564	-16642	0.96	0.99	ENSG00000113389.15	NPR3	4.2E-43	0.54	Nerve - Tibial
								ENSG00000113389.15	NPR3	0.00000000000000033	0.44	Testis
								ENSG00000113389.15	NPR3	0.00000000000000035	0.33	Lung
								ENSG00000113389.15	NPR3	0.0000000018	0.44	Adrenal Gland
								ENSG00000113389.15	NPR3	0.000058	-0.1	Cells - Cultured fibroblasts
5	rs1173771	32814922	rs12656497	32831833	-16911	0.94	0.99	ENSG00000113389.15	NPR3	7.9E-45	0.55	Nerve - Tibial
								ENSG00000113389.15	NPR3	0.000000000000000014	0.46	Testis
								ENSG00000113389.15	NPR3	0.00000000000000024	0.33	Lung
								ENSG00000113389.15	NPR3	0.0000000018	0.44	Adrenal Gland
								ENSG00000113389.15	NPR3	0.000059	-0.1	Cells - Cultured fibroblasts
5	rs1173771	32814922	rs10059884	32832368	-17446	0.96	0.99	ENSG00000113389.15	NPR3	7.9E-45	0.55	Nerve - Tibial
								ENSG00000113389.15	NPR3	0.000000000000000014	0.46	Testis
								ENSG00000113389.15	NPR3	0.00000000000000024	0.33	Lung
								ENSG00000113389.15	NPR3	0.0000000018	0.44	Adrenal Gland
								ENSG00000113389.15	NPR3	0.000059	-0.1	Cells - Cultured fibroblasts
6	rs1799945	26090951	rs2032451	26091942	-991	0.99	1	ENSG00000124568.10	SLC17A1	0.000000000085	0.78	Adrenal Gland
								ENSG00000274750.2	HIST1H3E	0.00000000026	0.8	Brain - Putamen (basal ganglia)
								ENSG00000010704.18	HFE	0.0000000007	-0.23	Thyroid
								ENSG00000124564.17	SLC17A3	0.00000000094	0.71	Adrenal Gland
								ENSG00000010704.18	HFE	0.0000000011	-0.19	Nerve - Tibial
								ENSG00000274750.2	HIST1H3E	0.0000000054	0.35	Whole Blood
								ENSG00000010704.18	HFE	0.0000000062	-0.19	Skin - Sun Exposed (Lower leg)
								ENSG00000010704.18	HFE	0.000000024	-0.31	Colon - Transverse
								ENSG00000010704.18	HFE	0.000000026	-0.17	Adipose - Subcutaneous
								ENSG00000010704.18	HFE	0.000000065	-0.17	Esophagus - Muscularis
								ENSG00000010704.18	HFE	0.000000083	-0.17	Skin - Not Sun Exposed (Suprapubic)
								ENSG00000010704.18	HFE	0.00000012	-0.22	Artery - Aorta
								ENSG00000274750.2	HIST1H3E	0.00000021	0.22	Heart - Left Ventricle
								ENSG00000274750.2	HIST1H3E	0.00000053	0.54	Brain - Hypothalamus
								ENSG00000010704.18	HFE	0.00000088	-0.25	Colon - Sigmoid
								ENSG00000274750.2	HIST1H3E	0.00000088	0.29	Nerve - Tibial
								ENSG00000010704.18	HFE	0.0000023	-0.24	Stomach
								ENSG00000112343.10	TRIM38	0.0000024	-0.21	Thyroid
								ENSG00000274750.2	HIST1H3E	0.0000028	0.18	Colon - Transverse
								ENSG00000010704.18	HFE	0.0000035	-0.21	Esophagus - Gastroesophageal Junction
								ENSG00000274750.2	HIST1H3E	0.0000036	0.53	Brain - Caudate (basal ganglia)
								ENSG00000274750.2	HIST1H3E	0.0000082	0.21	Cells - Cultured fibroblasts
								ENSG00000274750.2	HIST1H3E	0.000015	0.23	Muscle - Skeletal
								ENSG00000124564.17	SLC17A3	0.000017	0.34	Liver
								ENSG00000010704.18	HFE	0.000025	-0.31	Spleen
								ENSG00000274750.2	HIST1H3E	0.000033	0.58	Uterus
								ENSG00000010704.18	HFE	0.000037	-0.19	Testis
								ENSG00000261584.1	RP11-457M11.5	0.00005	-0.3	Lung
								ENSG00000124568.10	SLC17A1	0.000053	0.39	Liver
								ENSG00000274750.2	HIST1H3E	0.000056	0.51	Brain - Frontal Cortex (BA9)
								ENSG00000272462.2	U91328.19	0.000056	0.24	Adipose - Subcutaneous
								ENSG00000010704.18	HFE	0.000071	-0.12	Artery - Tibial
								ENSG00000274750.2	HIST1H3E	0.0001	0.31	Testis
								ENSG00000274750.2	HIST1H3E	0.00012	0.21	Breast - Mammary Tissue
								ENSG00000124549.14	BTN2A3P	0.00015	-0.16	Adipose - Subcutaneous
								ENSG00000241549.8	GUSBP2	0.00015	-0.41	Adrenal Gland
								ENSG00000010704.18	HFE	0.00016	-0.13	Lung
6	rs1799945	26090951	rs198851	26104404	-13453	1	-1	ENSG00000124568.10	SLC17A1	0.0000000001	-0.78	Adrenal Gland
								ENSG00000274750.2	HIST1H3E	0.00000000026	-0.8	Brain - Putamen (basal ganglia)
								ENSG00000124564.17	SLC17A3	0.0000000013	-0.7	Adrenal Gland
								ENSG00000010704.18	HFE	0.0000000015	0.22	Thyroid
								ENSG00000010704.18	HFE	0.0000000022	0.19	Nerve - Tibial
								ENSG00000274750.2	HIST1H3E	0.0000000034	-0.36	Whole Blood
								ENSG00000010704.18	HFE	0.0000000061	0.19	Skin - Sun Exposed (Lower leg)
								ENSG00000010704.18	HFE	0.000000035	0.31	Colon - Transverse
								ENSG00000010704.18	HFE	0.000000037	0.17	Adipose - Subcutaneous
								ENSG00000010704.18	HFE	0.000000079	0.16	Esophagus - Muscularis
								ENSG00000010704.18	HFE	0.00000012	0.22	Artery - Aorta
								ENSG00000274750.2	HIST1H3E	0.00000021	-0.22	Heart - Left Ventricle
								ENSG00000010704.18	HFE	0.00000025	0.16	Skin - Not Sun Exposed (Suprapubic)
								ENSG00000274750.2	HIST1H3E	0.00000053	-0.54	Brain - Hypothalamus
								ENSG00000274750.2	HIST1H3E	0.00000067	-0.29	Nerve - Tibial
								ENSG00000112343.10	TRIM38	0.0000014	0.22	Thyroid
								ENSG00000010704.18	HFE	0.0000019	0.24	Stomach
								ENSG00000274750.2	HIST1H3E	0.0000022	-0.18	Colon - Transverse
								ENSG00000010704.18	HFE	0.0000024	0.24	Colon - Sigmoid
								ENSG00000274750.2	HIST1H3E	0.0000036	-0.53	Brain - Caudate (basal ganglia)
								ENSG00000010704.18	HFE	0.0000041	0.21	Esophagus - Gastroesophageal Junction
								ENSG00000274750.2	HIST1H3E	0.000011	-0.21	Cells - Cultured fibroblasts
								ENSG00000274750.2	HIST1H3E	0.000015	-0.23	Muscle - Skeletal
								ENSG00000124564.17	SLC17A3	0.000022	-0.34	Liver
								ENSG00000274750.2	HIST1H3E	0.000033	-0.58	Uterus
								ENSG00000261584.1	RP11-457M11.5	0.000051	0.3	Lung
								ENSG00000010704.18	HFE	0.000055	0.19	Testis
								ENSG00000274750.2	HIST1H3E	0.000056	-0.51	Brain - Frontal Cortex (BA9)
								ENSG00000272462.2	U91328.19	0.000071	-0.24	Adipose - Subcutaneous
								ENSG00000010704.18	HFE	0.000079	0.29	Spleen
								ENSG00000010704.18	HFE	0.000084	0.12	Artery - Tibial
								ENSG00000274750.2	HIST1H3E	0.000091	-0.22	Breast - Mammary Tissue
								ENSG00000241549.8	GUSBP2	0.000099	0.43	Adrenal Gland
								ENSG00000274750.2	HIST1H3E	0.00013	-0.3	Testis
								ENSG00000010704.18	HFE	0.00016	0.13	Lung
								ENSG00000124549.14	BTN2A3P	0.00017	0.16	Adipose - Subcutaneous
6	rs1799945	26090951	rs198846	26107235	-16284	0.94	-0.99	ENSG00000274750.2	HIST1H3E	0.00000000064	-0.78	Brain - Putamen (basal ganglia)
								ENSG00000010704.18	HFE	0.000000001	0.22	Thyroid
								ENSG00000124568.10	SLC17A1	0.0000000013	-0.7	Adrenal Gland
								ENSG00000124564.17	SLC17A3	0.0000000033	-0.66	Adrenal Gland
								ENSG00000010704.18	HFE	0.0000000065	0.19	Skin - Sun Exposed (Lower leg)
								ENSG00000010704.18	HFE	0.0000000087	0.3	Colon - Transverse
								ENSG00000010704.18	HFE	0.000000021	0.17	Nerve - Tibial
								ENSG00000274750.2	HIST1H3E	0.000000022	-0.33	Whole Blood
								ENSG00000274750.2	HIST1H3E	0.00000025	-0.21	Heart - Left Ventricle
								ENSG00000112343.10	TRIM38	0.00000054	0.22	Thyroid
								ENSG00000010704.18	HFE	0.00000087	0.15	Esophagus - Muscularis
								ENSG00000274750.2	HIST1H3E	0.0000018	-0.54	Brain - Caudate (basal ganglia)
								ENSG00000274750.2	HIST1H3E	0.0000021	-0.27	Nerve - Tibial
								ENSG00000010704.18	HFE	0.000003	0.14	Skin - Not Sun Exposed (Suprapubic)
								ENSG00000010704.18	HFE	0.0000032	0.19	Artery - Aorta
								ENSG00000010704.18	HFE	0.0000045	0.22	Stomach
								ENSG00000274750.2	HIST1H3E	0.0000049	-0.49	Brain - Hypothalamus
								ENSG00000274750.2	HIST1H3E	0.0000082	-0.23	Muscle - Skeletal
								ENSG00000010704.18	HFE	0.0000083	0.19	Esophagus - Gastroesophageal Junction
								ENSG00000010704.18	HFE	0.000011	0.13	Adipose - Subcutaneous
								ENSG00000010704.18	HFE	0.000014	0.21	Colon - Sigmoid
								ENSG00000272462.2	U91328.19	0.000029	-0.24	Adipose - Subcutaneous
								ENSG00000274750.2	HIST1H3E	0.000034	-0.52	Brain - Frontal Cortex (BA9)
								ENSG00000274750.2	HIST1H3E	0.000068	-0.18	Cells - Cultured fibroblasts
								ENSG00000274750.2	HIST1H3E	0.000085	-0.14	Colon - Transverse
								ENSG00000272462.2	U91328.19	0.000094	-0.24	Skin - Not Sun Exposed (Suprapubic)
								ENSG00000274750.2	HIST1H3E	0.00013	-0.3	Testis
								ENSG00000274750.2	HIST1H3E	0.00018	-0.18	Lung
								ENSG00000010704.18	HFE	0.00019	0.17	Testis
								ENSG00000010704.18	HFE	0.0003	0.11	Artery - Tibial
								ENSG00000181315.10	ZNF322	0.00035	-0.19	Artery - Tibial
								ENSG00000274750.2	HIST1H3E	0.00037	-0.14	Skin - Sun Exposed (Lower leg)
								ENSG00000124549.14	BTN2A3P	0.0004	0.14	Adipose - Subcutaneous
6	rs1799945	26090951	rs198833	26114280	-23329	0.92	-0.98	ENSG00000010704.18	HFE	0.00000000061	0.22	Thyroid
								ENSG00000274750.2	HIST1H3E	0.00000000064	-0.78	Brain - Putamen (basal ganglia)
								ENSG00000124568.10	SLC17A1	0.0000000013	-0.7	Adrenal Gland
								ENSG00000124564.17	SLC17A3	0.0000000033	-0.66	Adrenal Gland
								ENSG00000010704.18	HFE	0.0000000065	0.19	Skin - Sun Exposed (Lower leg)
								ENSG00000010704.18	HFE	0.0000000087	0.3	Colon - Transverse
								ENSG00000010704.18	HFE	0.00000001	0.17	Nerve - Tibial
								ENSG00000274750.2	HIST1H3E	0.000000022	-0.33	Whole Blood
								ENSG00000274750.2	HIST1H3E	0.00000025	-0.21	Heart - Left Ventricle
								ENSG00000112343.10	TRIM38	0.00000052	0.22	Thyroid
								ENSG00000010704.18	HFE	0.00000087	0.15	Esophagus - Muscularis
								ENSG00000274750.2	HIST1H3E	0.0000014	-0.27	Nerve - Tibial
								ENSG00000274750.2	HIST1H3E	0.0000018	-0.54	Brain - Caudate (basal ganglia)
								ENSG00000010704.18	HFE	0.0000019	0.14	Skin - Not Sun Exposed (Suprapubic)
								ENSG00000010704.18	HFE	0.0000028	0.19	Artery - Aorta
								ENSG00000010704.18	HFE	0.000004	0.14	Adipose - Subcutaneous
								ENSG00000010704.18	HFE	0.0000045	0.22	Stomach
								ENSG00000274750.2	HIST1H3E	0.0000049	-0.49	Brain - Hypothalamus
								ENSG00000274750.2	HIST1H3E	0.0000068	-0.23	Muscle - Skeletal
								ENSG00000010704.18	HFE	0.0000083	0.19	Esophagus - Gastroesophageal Junction
								ENSG00000010704.18	HFE	0.000014	0.21	Colon - Sigmoid
								ENSG00000272462.2	U91328.19	0.000019	-0.25	Adipose - Subcutaneous
								ENSG00000274750.2	HIST1H3E	0.000034	-0.52	Brain - Frontal Cortex (BA9)
								ENSG00000124564.17	SLC17A3	0.000042	-0.32	Liver
								ENSG00000124568.10	SLC17A1	0.000044	-0.38	Liver
								ENSG00000274750.2	HIST1H3E	0.000068	-0.18	Cells - Cultured fibroblasts
								ENSG00000272462.2	U91328.19	0.000076	-0.25	Skin - Not Sun Exposed (Suprapubic)
								ENSG00000274750.2	HIST1H3E	0.000085	-0.14	Colon - Transverse
								ENSG00000274750.2	HIST1H3E	0.00013	-0.3	Testis
								ENSG00000010704.18	HFE	0.00019	0.17	Testis
								ENSG00000274750.2	HIST1H3E	0.00019	-0.18	Lung
								ENSG00000181315.10	ZNF322	0.00022	-0.19	Artery - Tibial
								ENSG00000274750.2	HIST1H3E	0.00037	-0.14	Skin - Sun Exposed (Lower leg)
								ENSG00000124549.14	BTN2A3P	0.00039	0.14	Adipose - Subcutaneous
6	rs805303	31648589	rs2242660	31629976	18613	0.91	0.97	ENSG00000204428.12	LY6G5C	1e-63	-0.56	Whole Blood
								ENSG00000204428.12	LY6G5C	2.7E-38	-0.5	Muscle - Skeletal
								ENSG00000204463.12	BAG6	3.9E-38	-0.4	Artery - Tibial
								ENSG00000204428.12	LY6G5C	1.3E-37	-0.56	Thyroid
								ENSG00000204428.12	LY6G5C	2.5E-32	-0.54	Skin - Sun Exposed (Lower leg)
								ENSG00000204428.12	LY6G5C	2e-28	-0.41	Lung
								ENSG00000204428.12	LY6G5C	1.7E-26	-0.75	Brain - Nucleus accumbens (basal ganglia)
								ENSG00000204428.12	LY6G5C	4.2E-26	-0.45	Adipose - Subcutaneous
								ENSG00000204428.12	LY6G5C	2.3E-24	-0.75	Brain - Cerebellum
								ENSG00000240053.8	LY6G5B	1.4E-22	-0.2	Muscle - Skeletal
								ENSG00000240053.8	LY6G5B	1.6E-22	-0.21	Thyroid
								ENSG00000204428.12	LY6G5C	2.9E-22	-0.67	Brain - Cerebellar Hemisphere
								ENSG00000240053.8	LY6G5B	5e-22	-0.18	Artery - Tibial
								ENSG00000204428.12	LY6G5C	1.8E-21	-0.66	Spleen
								ENSG00000240053.8	LY6G5B	9.4E-21	-0.16	Skin - Sun Exposed (Lower leg)
								ENSG00000240053.8	LY6G5B	4.6E-20	-0.19	Nerve - Tibial
								ENSG00000204428.12	LY6G5C	4.6E-20	-0.42	Adipose - Visceral (Omentum)
								ENSG00000204428.12	LY6G5C	1.2E-19	-0.75	Brain - Caudate (basal ganglia)
								ENSG00000204421.2	LY6G6C	3.1E-19	0.39	Esophagus - Mucosa
								ENSG00000204428.12	LY6G5C	6.4E-19	-0.73	Brain - Putamen (basal ganglia)
								ENSG00000240053.8	LY6G5B	0.0000000000000000011	-0.27	Colon - Transverse
								ENSG00000204428.12	LY6G5C	0.0000000000000000046	-0.45	Skin - Not Sun Exposed (Suprapubic)
								ENSG00000204428.12	LY6G5C	0.0000000000000000079	-0.43	Nerve - Tibial
								ENSG00000240053.8	LY6G5B	0.000000000000000016	-0.2	Esophagus - Muscularis
								ENSG00000240053.8	LY6G5B	0.00000000000000029	-0.16	Adipose - Subcutaneous
								ENSG00000240053.8	LY6G5B	0.00000000000000033	-0.26	Cells - Cultured fibroblasts
								ENSG00000204428.12	LY6G5C	0.00000000000000055	-0.38	Esophagus - Muscularis
								ENSG00000240053.8	LY6G5B	0.000000000000001	-0.21	Esophagus - Mucosa
								ENSG00000240053.8	LY6G5B	0.0000000000000016	-0.15	Whole Blood
								ENSG00000204428.12	LY6G5C	0.000000000000018	-0.59	Brain - Cortex
								ENSG00000240053.8	LY6G5B	0.000000000000034	-0.21	Artery - Aorta
								ENSG00000240053.8	LY6G5B	0.000000000000053	-0.14	Skin - Not Sun Exposed (Suprapubic)
								ENSG00000204428.12	LY6G5C	0.00000000000013	-0.24	Testis
								ENSG00000204428.12	LY6G5C	0.00000000000021	-0.4	Pituitary
								ENSG00000240053.8	LY6G5B	0.00000000000054	-0.17	Adipose - Visceral (Omentum)
								ENSG00000240053.8	LY6G5B	0.00000000000061	-0.25	Stomach
								ENSG00000240053.8	LY6G5B	0.00000000000063	-0.13	Lung
								ENSG00000213722.8	DDAH2	0.00000000000072	-0.12	Muscle - Skeletal
								ENSG00000240053.8	LY6G5B	0.000000000001	-0.17	Heart - Left Ventricle
								ENSG00000198502.5	HLA-DRB5	0.0000000000013	-0.38	Thyroid
								ENSG00000204469.12	PRRC2A	0.0000000000014	-0.18	Testis
								ENSG00000204438.10	GPANK1	0.0000000000022	0.16	Muscle - Skeletal
								ENSG00000198502.5	HLA-DRB5	0.0000000000037	-0.37	Lung
								ENSG00000204428.12	LY6G5C	0.0000000000038	-0.77	Brain - Amygdala
								ENSG00000198502.5	HLA-DRB5	0.000000000005	-0.33	Muscle - Skeletal
								ENSG00000240053.8	LY6G5B	0.000000000006	-0.19	Heart - Atrial Appendage
								ENSG00000198502.5	HLA-DRB5	0.0000000000095	-0.25	Whole Blood
								ENSG00000204428.12	LY6G5C	0.000000000012	-0.58	Brain - Anterior cingulate cortex (BA24)
								ENSG00000204428.12	LY6G5C	0.000000000014	-0.38	Colon - Sigmoid
								ENSG00000204463.12	BAG6	0.000000000068	-0.23	Artery - Aorta
								ENSG00000240053.8	LY6G5B	0.000000000069	-0.19	Breast - Mammary Tissue
								ENSG00000213722.8	DDAH2	0.000000000072	-0.15	Cells - Cultured fibroblasts
								ENSG00000198502.5	HLA-DRB5	0.00000000022	-0.47	Heart - Left Ventricle
								ENSG00000204428.12	LY6G5C	0.00000000031	-0.48	Brain - Hypothalamus
								ENSG00000198502.5	HLA-DRB5	0.00000000034	-0.37	Nerve - Tibial
								ENSG00000198502.5	HLA-DRB5	0.00000000069	-0.35	Skin - Not Sun Exposed (Suprapubic)
								ENSG00000204428.12	LY6G5C	0.00000000092	-0.29	Esophagus - Mucosa
								ENSG00000240053.8	LY6G5B	0.000000001	-0.32	Prostate
								ENSG00000240053.8	LY6G5B	0.000000001	-0.27	Brain - Cerebellum
								ENSG00000198502.5	HLA-DRB5	0.0000000011	-0.33	Adipose - Subcutaneous
								ENSG00000213722.8	DDAH2	0.0000000019	-0.26	Brain - Cerebellum
								ENSG00000240053.8	LY6G5B	0.0000000021	-0.19	Esophagus - Gastroesophageal Junction
								ENSG00000198502.5	HLA-DRB5	0.0000000023	-0.3	Artery - Tibial
								ENSG00000204428.12	LY6G5C	0.0000000045	-0.45	Brain - Frontal Cortex (BA9)
								ENSG00000224389.8	C4B	0.0000000051	0.32	Whole Blood
								ENSG00000213722.8	DDAH2	0.0000000061	-0.14	Heart - Left Ventricle
								ENSG00000204428.12	LY6G5C	0.0000000065	-0.3	Artery - Aorta
								ENSG00000198502.5	HLA-DRB5	0.000000007	-0.39	Artery - Aorta
								ENSG00000240053.8	LY6G5B	0.0000000082	-0.24	Testis
								ENSG00000204428.12	LY6G5C	0.0000000087	-0.47	Small Intestine - Terminal Ileum
								ENSG00000240053.8	LY6G5B	0.0000000098	-0.19	Colon - Sigmoid
								ENSG00000240053.8	LY6G5B	0.000000016	-0.25	Brain - Cortex
								ENSG00000204428.12	LY6G5C	0.000000021	-0.6	Brain - Substantia nigra
								ENSG00000240053.8	LY6G5B	0.000000028	-0.22	Pancreas
								ENSG00000204344.14	STK19	0.000000044	-0.21	Nerve - Tibial
								ENSG00000224389.8	C4B	0.00000005	0.31	Skin - Not Sun Exposed (Suprapubic)
								ENSG00000244731.7	C4A	0.00000005	-0.22	Lung
								ENSG00000198502.5	HLA-DRB5	0.000000051	-0.33	Adipose - Visceral (Omentum)
								ENSG00000204428.12	LY6G5C	0.000000057	-0.39	Prostate
								ENSG00000198502.5	HLA-DRB5	0.00000007	-0.48	Liver
								ENSG00000198502.5	HLA-DRB5	0.000000074	-0.6	Cells - EBV-transformed lymphocytes
								ENSG00000204536.13	CCHCR1	0.000000076	0.17	Thyroid
								ENSG00000244731.7	C4A	0.000000085	-0.25	Adipose - Subcutaneous
								ENSG00000204463.12	BAG6	0.000000086	-0.21	Colon - Sigmoid
								ENSG00000204428.12	LY6G5C	0.0000001	-0.5	Brain - Spinal cord (cervical c-1)
								ENSG00000204420.8	MPIG6B	0.00000011	0.22	Esophagus - Mucosa
								ENSG00000204469.12	PRRC2A	0.00000012	-0.068	Whole Blood
								ENSG00000204427.11	ABHD16A	0.00000012	-0.14	Artery - Tibial
								ENSG00000204428.12	LY6G5C	0.00000012	-0.22	Artery - Tibial
								ENSG00000240053.8	LY6G5B	0.00000013	-0.23	Artery - Coronary
								ENSG00000204428.12	LY6G5C	0.00000016	-0.49	Brain - Hippocampus
								ENSG00000198502.5	HLA-DRB5	0.00000019	-0.35	Esophagus - Muscularis
								ENSG00000240053.8	LY6G5B	0.00000021	-0.2	Adrenal Gland
								ENSG00000198502.5	HLA-DRB5	0.00000023	-0.29	Esophagus - Mucosa
								ENSG00000204427.11	ABHD16A	0.00000026	-0.17	Artery - Aorta
								ENSG00000213722.8	DDAH2	0.00000027	-0.24	Adrenal Gland
								ENSG00000213722.8	DDAH2	0.00000032	-0.12	Heart - Atrial Appendage
								ENSG00000224389.8	C4B	0.00000034	0.23	Esophagus - Mucosa
								ENSG00000204428.12	LY6G5C	0.00000038	-0.27	Stomach
								ENSG00000255552.7	LY6G6E	0.00000042	0.28	Esophagus - Mucosa
								ENSG00000224389.8	C4B	0.00000044	0.25	Skin - Sun Exposed (Lower leg)
								ENSG00000204338.8	CYP21A1P	0.00000044	-0.3	Esophagus - Mucosa
								ENSG00000204420.8	MPIG6B	0.00000047	0.12	Skin - Sun Exposed (Lower leg)
								ENSG00000213676.10	ATF6B	0.00000048	-0.12	Muscle - Skeletal
								ENSG00000198502.5	HLA-DRB5	0.00000051	-0.28	Skin - Sun Exposed (Lower leg)
								ENSG00000204338.8	CYP21A1P	0.00000066	-0.27	Adipose - Subcutaneous
								ENSG00000213760.10	ATP6V1G2	0.00000069	-0.19	Esophagus - Muscularis
								ENSG00000213722.8	DDAH2	0.00000088	-0.12	Adipose - Visceral (Omentum)
								ENSG00000240053.8	LY6G5B	0.00000097	-0.32	Brain - Amygdala
								ENSG00000213722.8	DDAH2	0.00000098	-0.09	Nerve - Tibial
								ENSG00000204428.12	LY6G5C	0.000001	-0.27	Esophagus - Gastroesophageal Junction
								ENSG00000204338.8	CYP21A1P	0.0000011	-0.31	Skin - Not Sun Exposed (Suprapubic)
								ENSG00000204427.11	ABHD16A	0.0000011	-0.13	Skin - Sun Exposed (Lower leg)
								ENSG00000204428.12	LY6G5C	0.0000011	-0.26	Breast - Mammary Tissue
								ENSG00000213676.10	ATF6B	0.0000012	-0.19	Cells - Cultured fibroblasts
								ENSG00000204338.8	CYP21A1P	0.0000012	-0.2	Thyroid
								ENSG00000231852.6	CYP21A2	0.0000014	0.26	Whole Blood
								ENSG00000231852.6	CYP21A2	0.0000017	0.27	Skin - Sun Exposed (Lower leg)
								ENSG00000213722.8	DDAH2	0.0000018	-0.11	Lung
								ENSG00000204428.12	LY6G5C	0.0000018	-0.32	Artery - Coronary
								ENSG00000240053.8	LY6G5B	0.0000023	-0.24	Spleen
								ENSG00000224389.8	C4B	0.0000024	0.17	Cells - Cultured fibroblasts
								ENSG00000198502.5	HLA-DRB5	0.0000026	-0.35	Pancreas
								ENSG00000240053.8	LY6G5B	0.0000027	-0.18	Brain - Cerebellar Hemisphere
								ENSG00000204338.8	CYP21A1P	0.0000027	-0.25	Skin - Sun Exposed (Lower leg)
								ENSG00000204444.10	APOM	0.0000031	-0.12	Muscle - Skeletal
								ENSG00000204463.12	BAG6	0.0000033	-0.26	Artery - Coronary
								ENSG00000244731.7	C4A	0.0000037	-0.17	Cells - Cultured fibroblasts
								ENSG00000204396.10	VWA7	0.0000047	-0.3	Artery - Aorta
								ENSG00000204428.12	LY6G5C	0.0000055	-0.24	Colon - Transverse
								ENSG00000230622.1	UQCRHP1	0.0000056	-0.3	Testis
								ENSG00000244731.7	C4A	0.0000057	-0.18	Muscle - Skeletal
								ENSG00000204338.8	CYP21A1P	0.0000059	-0.21	Esophagus - Muscularis
								ENSG00000204396.10	VWA7	0.000006	-0.36	Minor Salivary Gland
								ENSG00000213722.8	DDAH2	0.0000062	-0.19	Brain - Cerebellar Hemisphere
								ENSG00000204435.13	CSNK2B	0.0000063	0.092	Muscle - Skeletal
								ENSG00000240053.8	LY6G5B	0.0000066	-0.19	Brain - Frontal Cortex (BA9)
								ENSG00000204387.12	C6orf48	0.0000066	-0.14	Adipose - Subcutaneous
								ENSG00000204435.13	CSNK2B	0.0000073	0.13	Heart - Left Ventricle
								ENSG00000204427.11	ABHD16A	0.0000074	0.22	Brain - Nucleus accumbens (basal ganglia)
								ENSG00000204463.12	BAG6	0.0000075	-0.12	Esophagus - Muscularis
								ENSG00000204536.13	CCHCR1	0.0000076	0.18	Skin - Not Sun Exposed (Suprapubic)
								ENSG00000244731.7	C4A	0.000008	-0.18	Thyroid
								ENSG00000231852.6	CYP21A2	0.000008	0.25	Adipose - Subcutaneous
								ENSG00000198502.5	HLA-DRB5	0.0000084	-0.38	Testis
								ENSG00000198502.5	HLA-DRB5	0.0000086	-0.43	Artery - Coronary
								ENSG00000250535.1	STK19B	0.0000087	0.27	Cells - Cultured fibroblasts
								ENSG00000240053.8	LY6G5B	0.000009	-0.22	Brain - Nucleus accumbens (basal ganglia)
								ENSG00000244731.7	C4A	0.0000096	-0.22	Whole Blood
								ENSG00000213722.8	DDAH2	0.000013	-0.15	Skin - Not Sun Exposed (Suprapubic)
								ENSG00000250535.1	STK19B	0.000013	0.25	Skin - Sun Exposed (Lower leg)
								ENSG00000204387.12	C6orf48	0.000014	-0.18	Testis
								ENSG00000240053.8	LY6G5B	0.000015	-0.22	Pituitary
								ENSG00000204435.13	CSNK2B	0.000015	0.1	Esophagus - Mucosa
								ENSG00000204435.13	CSNK2B	0.000016	0.12	Heart - Atrial Appendage
								ENSG00000204396.10	VWA7	0.00002	-0.18	Whole Blood
								ENSG00000198502.5	HLA-DRB5	0.000021	-0.27	Breast - Mammary Tissue
								ENSG00000204427.11	ABHD16A	0.000021	0.18	Brain - Caudate (basal ganglia)
								ENSG00000204421.2	LY6G6C	0.000024	0.47	Brain - Caudate (basal ganglia)
								ENSG00000204387.12	C6orf48	0.000025	-0.063	Whole Blood
								ENSG00000244731.7	C4A	0.000026	-0.25	Skin - Not Sun Exposed (Suprapubic)
								ENSG00000204463.12	BAG6	0.000026	-0.16	Esophagus - Gastroesophageal Junction
								ENSG00000204427.11	ABHD16A	0.000027	-0.1	Nerve - Tibial
								ENSG00000204308.7	RNF5	0.000027	-0.082	Muscle - Skeletal
								ENSG00000277402.1	MIR6891	0.00003	-0.28	Breast - Mammary Tissue
								ENSG00000213676.10	ATF6B	0.000032	-0.15	Stomach
								ENSG00000244731.7	C4A	0.000033	-0.15	Esophagus - Muscularis
								ENSG00000244731.7	C4A	0.000033	-0.21	Artery - Aorta
								ENSG00000204308.7	RNF5	0.000034	-0.11	Thyroid
								ENSG00000198502.5	HLA-DRB5	0.000036	-0.39	Brain - Hypothalamus
								ENSG00000213722.8	DDAH2	0.000036	-0.099	Adipose - Subcutaneous
								ENSG00000204469.12	PRRC2A	0.000041	-0.11	Muscle - Skeletal
								ENSG00000204424.9	LY6G6F	0.000042	0.23	Esophagus - Mucosa
								ENSG00000198502.5	HLA-DRB5	0.000044	-0.33	Colon - Sigmoid
								ENSG00000277402.1	MIR6891	0.000044	-0.22	Skin - Sun Exposed (Lower leg)
								ENSG00000204338.8	CYP21A1P	0.000046	-0.43	Brain - Cerebellum
								ENSG00000204536.13	CCHCR1	0.000047	0.15	Adipose - Subcutaneous
								ENSG00000204420.8	MPIG6B	0.000047	0.46	Brain - Caudate (basal ganglia)
								ENSG00000244731.7	C4A	0.000047	-0.2	Heart - Atrial Appendage
								ENSG00000198502.5	HLA-DRB5	0.00005	-0.32	Spleen
								ENSG00000204475.9	NCR3	0.000052	-0.24	Heart - Left Ventricle
								ENSG00000204472.12	AIF1	0.000053	-0.059	Whole Blood
								ENSG00000244731.7	C4A	0.000056	-0.28	Testis
								ENSG00000204338.8	CYP21A1P	0.000056	-0.2	Artery - Tibial
								ENSG00000204536.13	CCHCR1	0.000057	0.14	Nerve - Tibial
								ENSG00000204427.11	ABHD16A	0.000058	-0.22	Adrenal Gland
								ENSG00000198502.5	HLA-DRB5	0.000062	-0.31	Heart - Atrial Appendage
								ENSG00000204338.8	CYP21A1P	0.000063	-0.19	Whole Blood
								ENSG00000204427.11	ABHD16A	0.000065	-0.11	Adipose - Subcutaneous
								ENSG00000244731.7	C4A	0.000068	-0.18	Breast - Mammary Tissue
								ENSG00000204387.12	C6orf48	0.000071	-0.12	Skin - Sun Exposed (Lower leg)
								ENSG00000244355.7	LY6G6D	0.000075	0.24	Esophagus - Mucosa
								ENSG00000244731.7	C4A	0.000076	-0.21	Esophagus - Gastroesophageal Junction
								ENSG00000277402.1	MIR6891	0.000079	-0.18	Whole Blood
								ENSG00000213722.8	DDAH2	0.000086	-0.16	Spleen
								ENSG00000244731.7	C4A	0.00009	-0.19	Esophagus - Mucosa
								ENSG00000198502.5	HLA-DRB5	0.000093	-0.33	Pituitary
								ENSG00000204387.12	C6orf48	0.000098	-0.14	Breast - Mammary Tissue
								ENSG00000204435.13	CSNK2B	0.00011	0.097	Esophagus - Muscularis
								ENSG00000204536.13	CCHCR1	0.00012	0.12	Adipose - Visceral (Omentum)
								ENSG00000225851.1	HLA-S	0.00012	-0.24	Lung
								ENSG00000204531.17	POU5F1	0.00012	0.23	Nerve - Tibial
								ENSG00000250535.1	STK19B	0.00013	0.22	Adipose - Subcutaneous
								ENSG00000234745.10	HLA-B	0.00013	0.13	Adipose - Visceral (Omentum)
								ENSG00000250535.1	STK19B	0.00014	0.26	Heart - Left Ventricle
								ENSG00000204338.8	CYP21A1P	0.0002	-0.18	Muscle - Skeletal
								ENSG00000204344.14	STK19	0.00021	-0.12	Artery - Tibial
								ENSG00000204338.8	CYP21A1P	0.00022	-0.22	Nerve - Tibial
								ENSG00000231852.6	CYP21A2	0.00023	0.18	Artery - Tibial
								ENSG00000277402.1	MIR6891	0.00025	-0.18	Lung
								ENSG00000250535.1	STK19B	0.00025	0.24	Nerve - Tibial
								ENSG00000204427.11	ABHD16A	0.00025	-0.12	Cells - Cultured fibroblasts
								ENSG00000277402.1	MIR6891	0.00034	-0.2	Skin - Not Sun Exposed (Suprapubic)
6	rs805303	31648589	rs2844466	31633235	15354	0.85	0.96	ENSG00000204428.12	LY6G5C	2.4E-56	-0.53	Whole Blood
								ENSG00000204463.12	BAG6	1e-40	-0.41	Artery - Tibial
								ENSG00000204428.12	LY6G5C	2.1E-37	-0.57	Thyroid
								ENSG00000204428.12	LY6G5C	1.5E-34	-0.48	Muscle - Skeletal
								ENSG00000204428.12	LY6G5C	7.8E-31	-0.53	Skin - Sun Exposed (Lower leg)
								ENSG00000204428.12	LY6G5C	4.7E-28	-0.4	Lung
								ENSG00000204428.12	LY6G5C	1.7E-23	-0.43	Adipose - Subcutaneous
								ENSG00000204428.12	LY6G5C	1.3E-21	-0.66	Spleen
								ENSG00000204428.12	LY6G5C	4.9E-21	-0.72	Brain - Cerebellum
								ENSG00000240053.8	LY6G5B	9.6E-21	-0.2	Thyroid
								ENSG00000204428.12	LY6G5C	2.9E-20	-0.71	Brain - Nucleus accumbens (basal ganglia)
								ENSG00000204428.12	LY6G5C	1.2E-19	-0.41	Adipose - Visceral (Omentum)
								ENSG00000240053.8	LY6G5B	0.0000000000000000018	-0.18	Muscle - Skeletal
								ENSG00000240053.8	LY6G5B	0.0000000000000000024	-0.15	Skin - Sun Exposed (Lower leg)
								ENSG00000204428.12	LY6G5C	0.0000000000000000052	-0.64	Brain - Cerebellar Hemisphere
								ENSG00000240053.8	LY6G5B	0.0000000000000000053	-0.16	Artery - Tibial
								ENSG00000204428.12	LY6G5C	0.000000000000000026	-0.73	Brain - Putamen (basal ganglia)
								ENSG00000240053.8	LY6G5B	0.000000000000000028	-0.18	Nerve - Tibial
								ENSG00000240053.8	LY6G5B	0.000000000000000084	-0.25	Colon - Transverse
								ENSG00000240053.8	LY6G5B	0.00000000000000014	-0.16	Adipose - Subcutaneous
								ENSG00000240053.8	LY6G5B	0.00000000000000018	-0.22	Esophagus - Mucosa
								ENSG00000204428.12	LY6G5C	0.00000000000000025	-0.42	Skin - Not Sun Exposed (Suprapubic)
								ENSG00000204428.12	LY6G5C	0.00000000000000041	-0.37	Esophagus - Muscularis
								ENSG00000240053.8	LY6G5B	0.0000000000000007	-0.19	Esophagus - Muscularis
								ENSG00000204428.12	LY6G5C	0.000000000000001	-0.4	Nerve - Tibial
								ENSG00000204428.12	LY6G5C	0.0000000000000049	-0.25	Testis
								ENSG00000204428.12	LY6G5C	0.0000000000000078	-0.7	Brain - Caudate (basal ganglia)
								ENSG00000240053.8	LY6G5B	0.00000000000007	-0.25	Stomach
								ENSG00000204421.2	LY6G6C	0.00000000000013	0.32	Esophagus - Mucosa
								ENSG00000204469.12	PRRC2A	0.00000000000037	-0.18	Testis
								ENSG00000213722.8	DDAH2	0.0000000000007	-0.12	Muscle - Skeletal
								ENSG00000240053.8	LY6G5B	0.00000000000087	-0.23	Cells - Cultured fibroblasts
								ENSG00000204428.12	LY6G5C	0.000000000001	-0.4	Pituitary
								ENSG00000240053.8	LY6G5B	0.0000000000029	-0.2	Breast - Mammary Tissue
								ENSG00000224389.8	C4B	0.0000000000037	0.38	Whole Blood
								ENSG00000240053.8	LY6G5B	0.0000000000052	-0.19	Artery - Aorta
								ENSG00000240053.8	LY6G5B	0.0000000000071	-0.13	Whole Blood
								ENSG00000204428.12	LY6G5C	0.0000000000086	-0.55	Brain - Cortex
								ENSG00000240053.8	LY6G5B	0.0000000000091	-0.13	Lung
								ENSG00000240053.8	LY6G5B	0.000000000011	-0.12	Skin - Not Sun Exposed (Suprapubic)
								ENSG00000198502.5	HLA-DRB5	0.000000000013	-0.25	Whole Blood
								ENSG00000204428.12	LY6G5C	0.000000000013	-0.77	Brain - Amygdala
								ENSG00000198502.5	HLA-DRB5	0.000000000014	-0.37	Thyroid
								ENSG00000198502.5	HLA-DRB5	0.000000000033	-0.35	Lung
								ENSG00000204438.10	GPANK1	0.000000000085	0.14	Muscle - Skeletal
								ENSG00000240053.8	LY6G5B	0.00000000012	-0.18	Heart - Atrial Appendage
								ENSG00000204463.12	BAG6	0.00000000018	-0.23	Artery - Aorta
								ENSG00000240053.8	LY6G5B	0.00000000021	-0.16	Heart - Left Ventricle
								ENSG00000240053.8	LY6G5B	0.00000000023	-0.2	Colon - Sigmoid
								ENSG00000240053.8	LY6G5B	0.00000000031	-0.15	Adipose - Visceral (Omentum)
								ENSG00000204428.12	LY6G5C	0.00000000032	-0.53	Brain - Anterior cingulate cortex (BA24)
								ENSG00000198502.5	HLA-DRB5	0.00000000034	-0.31	Muscle - Skeletal
								ENSG00000213722.8	DDAH2	0.00000000035	-0.14	Cells - Cultured fibroblasts
								ENSG00000244731.7	C4A	0.00000000071	-0.28	Adipose - Subcutaneous
								ENSG00000213722.8	DDAH2	0.00000000079	-0.27	Brain - Cerebellum
								ENSG00000240053.8	LY6G5B	0.00000000087	-0.32	Prostate
								ENSG00000204428.12	LY6G5C	0.000000001	-0.29	Esophagus - Mucosa
								ENSG00000204428.12	LY6G5C	0.000000001	-0.49	Small Intestine - Terminal Ileum
								ENSG00000204338.8	CYP21A1P	0.0000000011	-0.25	Thyroid
								ENSG00000204469.12	PRRC2A	0.0000000014	-0.077	Whole Blood
								ENSG00000240053.8	LY6G5B	0.0000000028	-0.19	Esophagus - Gastroesophageal Junction
								ENSG00000198502.5	HLA-DRB5	0.0000000028	-0.44	Heart - Left Ventricle
								ENSG00000198502.5	HLA-DRB5	0.0000000032	-0.32	Adipose - Subcutaneous
								ENSG00000204428.12	LY6G5C	0.0000000039	-0.31	Breast - Mammary Tissue
								ENSG00000198502.5	HLA-DRB5	0.0000000047	-0.29	Artery - Tibial
								ENSG00000204428.12	LY6G5C	0.0000000051	-0.33	Colon - Sigmoid
								ENSG00000198502.5	HLA-DRB5	0.0000000051	-0.35	Nerve - Tibial
								ENSG00000204338.8	CYP21A1P	0.0000000059	-0.36	Skin - Not Sun Exposed (Suprapubic)
								ENSG00000240053.8	LY6G5B	0.0000000084	-0.24	Testis
								ENSG00000230622.1	UQCRHP1	0.0000000084	-0.38	Testis
								ENSG00000204428.12	LY6G5C	0.0000000092	-0.46	Brain - Hypothalamus
								ENSG00000204338.8	CYP21A1P	0.0000000093	-0.31	Adipose - Subcutaneous
								ENSG00000198502.5	HLA-DRB5	0.000000011	-0.39	Artery - Aorta
								ENSG00000204427.11	ABHD16A	0.000000014	-0.15	Artery - Tibial
								ENSG00000244731.7	C4A	0.000000019	-0.23	Lung
								ENSG00000240053.8	LY6G5B	0.000000022	-0.25	Brain - Cerebellum
								ENSG00000240053.8	LY6G5B	0.000000023	-0.24	Artery - Coronary
								ENSG00000240053.8	LY6G5B	0.000000026	-0.23	Pancreas
								ENSG00000213722.8	DDAH2	0.000000036	-0.13	Heart - Left Ventricle
								ENSG00000204344.14	STK19	0.000000039	-0.21	Nerve - Tibial
								ENSG00000198502.5	HLA-DRB5	0.000000062	-0.3	Skin - Not Sun Exposed (Suprapubic)
								ENSG00000198502.5	HLA-DRB5	0.000000076	-0.58	Cells - EBV-transformed lymphocytes
								ENSG00000244731.7	C4A	0.00000012	-0.19	Cells - Cultured fibroblasts
								ENSG00000204428.12	LY6G5C	0.00000013	-0.22	Artery - Tibial
								ENSG00000204338.8	CYP21A1P	0.00000013	-0.24	Esophagus - Muscularis
								ENSG00000204463.12	BAG6	0.00000016	-0.21	Colon - Sigmoid
								ENSG00000244731.7	C4A	0.00000017	-0.21	Thyroid
								ENSG00000204427.11	ABHD16A	0.00000019	-0.18	Artery - Aorta
								ENSG00000204428.12	LY6G5C	0.0000002	-0.38	Prostate
								ENSG00000255552.7	LY6G6E	0.00000021	0.28	Esophagus - Mucosa
								ENSG00000231852.6	CYP21A2	0.00000024	0.29	Skin - Sun Exposed (Lower leg)
								ENSG00000213676.10	ATF6B	0.00000029	-0.13	Muscle - Skeletal
								ENSG00000204444.10	APOM	0.00000029	-0.14	Muscle - Skeletal
								ENSG00000204338.8	CYP21A1P	0.0000003	-0.28	Skin - Sun Exposed (Lower leg)
								ENSG00000198502.5	HLA-DRB5	0.00000032	-0.31	Adipose - Visceral (Omentum)
								ENSG00000213722.8	DDAH2	0.00000033	-0.24	Adrenal Gland
								ENSG00000198502.5	HLA-DRB5	0.00000033	-0.46	Liver
								ENSG00000213722.8	DDAH2	0.00000034	-0.12	Heart - Atrial Appendage
								ENSG00000204428.12	LY6G5C	0.00000049	-0.28	Esophagus - Gastroesophageal Junction
								ENSG00000204428.12	LY6G5C	0.00000051	-0.27	Artery - Aorta
								ENSG00000240053.8	LY6G5B	0.00000056	-0.23	Brain - Cortex
								ENSG00000204428.12	LY6G5C	0.0000007	-0.57	Brain - Substantia nigra
								ENSG00000204435.13	CSNK2B	0.00000073	0.15	Heart - Left Ventricle
								ENSG00000204435.13	CSNK2B	0.00000074	0.14	Heart - Atrial Appendage
								ENSG00000240053.8	LY6G5B	0.00000076	-0.2	Adrenal Gland
								ENSG00000224389.8	C4B	0.00000078	0.17	Cells - Cultured fibroblasts
								ENSG00000204308.7	RNF5	0.0000009	-0.096	Muscle - Skeletal
								ENSG00000244731.7	C4A	0.00000091	-0.28	Skin - Not Sun Exposed (Suprapubic)
								ENSG00000204338.8	CYP21A1P	0.000001	-0.29	Esophagus - Mucosa
								ENSG00000231852.6	CYP21A2	0.000001	0.27	Whole Blood
								ENSG00000204338.8	CYP21A1P	0.0000012	-0.24	Artery - Tibial
								ENSG00000204427.11	ABHD16A	0.0000013	-0.13	Skin - Sun Exposed (Lower leg)
								ENSG00000213722.8	DDAH2	0.0000013	-0.089	Nerve - Tibial
								ENSG00000198502.5	HLA-DRB5	0.0000014	-0.27	Esophagus - Mucosa
								ENSG00000204387.12	C6orf48	0.0000017	-0.2	Testis
								ENSG00000244731.7	C4A	0.0000018	-0.25	Artery - Aorta
								ENSG00000204536.13	CCHCR1	0.0000019	0.16	Thyroid
								ENSG00000244731.7	C4A	0.000002	-0.19	Muscle - Skeletal
								ENSG00000244731.7	C4A	0.0000023	-0.16	Esophagus - Muscularis
								ENSG00000204428.12	LY6G5C	0.0000025	-0.36	Brain - Frontal Cortex (BA9)
								ENSG00000250535.1	STK19B	0.0000026	0.27	Skin - Sun Exposed (Lower leg)
								ENSG00000204338.8	CYP21A1P	0.0000026	-0.34	Artery - Aorta
								ENSG00000204387.12	C6orf48	0.0000026	-0.07	Whole Blood
								ENSG00000240053.8	LY6G5B	0.0000027	-0.24	Spleen
								ENSG00000213722.8	DDAH2	0.0000032	-0.11	Adipose - Visceral (Omentum)
								ENSG00000224389.8	C4B	0.0000032	0.23	Skin - Sun Exposed (Lower leg)
								ENSG00000204308.7	RNF5	0.0000032	-0.13	Thyroid
								ENSG00000198502.5	HLA-DRB5	0.0000033	-0.31	Esophagus - Muscularis
								ENSG00000240053.8	LY6G5B	0.0000037	-0.31	Brain - Amygdala
								ENSG00000213722.8	DDAH2	0.0000038	-0.11	Lung
								ENSG00000213676.10	ATF6B	0.0000043	-0.18	Cells - Cultured fibroblasts
								ENSG00000204338.8	CYP21A1P	0.0000047	-0.27	Nerve - Tibial
								ENSG00000224389.8	C4B	0.000005	0.21	Esophagus - Mucosa
								ENSG00000204428.12	LY6G5C	0.000005	-0.3	Artery - Coronary
								ENSG00000224389.8	C4B	0.000006	0.25	Skin - Not Sun Exposed (Suprapubic)
								ENSG00000204435.13	CSNK2B	0.0000062	0.092	Muscle - Skeletal
								ENSG00000244731.7	C4A	0.0000065	-0.24	Esophagus - Gastroesophageal Junction
								ENSG00000204463.12	BAG6	0.0000069	-0.17	Esophagus - Gastroesophageal Junction
								ENSG00000213676.10	ATF6B	0.0000072	-0.16	Stomach
								ENSG00000204427.11	ABHD16A	0.0000088	-0.12	Adipose - Subcutaneous
								ENSG00000213722.8	DDAH2	0.0000089	-0.19	Brain - Cerebellar Hemisphere
								ENSG00000204472.12	AIF1	0.0000094	-0.064	Whole Blood
								ENSG00000204463.12	BAG6	0.0000094	-0.12	Esophagus - Muscularis
								ENSG00000204435.13	CSNK2B	0.000011	0.11	Esophagus - Muscularis
								ENSG00000244731.7	C4A	0.000011	-0.22	Whole Blood
								ENSG00000204428.12	LY6G5C	0.000011	-0.42	Brain - Spinal cord (cervical c-1)
								ENSG00000204338.8	CYP21A1P	0.000012	-0.25	Heart - Left Ventricle
								ENSG00000204427.11	ABHD16A	0.000013	-0.11	Nerve - Tibial
								ENSG00000198502.5	HLA-DRB5	0.000013	-0.25	Skin - Sun Exposed (Lower leg)
								ENSG00000213760.10	ATP6V1G2	0.000016	-0.17	Esophagus - Muscularis
								ENSG00000244731.7	C4A	0.000016	-0.21	Heart - Atrial Appendage
								ENSG00000204338.8	CYP21A1P	0.000018	-0.45	Brain - Hippocampus
								ENSG00000204338.8	CYP21A1P	0.000018	-0.46	Brain - Cerebellum
								ENSG00000244731.7	C4A	0.000018	-0.22	Colon - Sigmoid
								ENSG00000204435.13	CSNK2B	0.00002	0.052	Whole Blood
								ENSG00000204420.8	MPIG6B	0.00002	0.1	Skin - Sun Exposed (Lower leg)
								ENSG00000204427.11	ABHD16A	0.000021	0.21	Brain - Nucleus accumbens (basal ganglia)
								ENSG00000204463.12	BAG6	0.000022	-0.23	Artery - Coronary
								ENSG00000244731.7	C4A	0.000022	-0.19	Breast - Mammary Tissue
								ENSG00000204469.12	PRRC2A	0.000023	-0.11	Muscle - Skeletal
								ENSG00000204338.8	CYP21A1P	0.000024	-0.22	Lung
								ENSG00000231852.6	CYP21A2	0.000024	0.23	Adipose - Subcutaneous
								ENSG00000204420.8	MPIG6B	0.000025	0.17	Esophagus - Mucosa
								ENSG00000204338.8	CYP21A1P	0.000025	-0.26	Colon - Sigmoid
								ENSG00000198502.5	HLA-DRB5	0.000026	-0.32	Pancreas
								ENSG00000204338.8	CYP21A1P	0.000026	-0.42	Brain - Frontal Cortex (BA9)
								ENSG00000204338.8	CYP21A1P	0.00003	-0.28	Stomach
								ENSG00000244731.7	C4A	0.00003	-0.19	Heart - Left Ventricle
								ENSG00000204516.9	MICB	0.00003	0.21	Esophagus - Mucosa
								ENSG00000204338.8	CYP21A1P	0.00003	-0.42	Brain - Cortex
								ENSG00000204338.8	CYP21A1P	0.000031	-0.26	Esophagus - Gastroesophageal Junction
								ENSG00000240053.8	LY6G5B	0.000032	-0.21	Brain - Nucleus accumbens (basal ganglia)
								ENSG00000198502.5	HLA-DRB5	0.000033	-0.28	Colon - Transverse
								ENSG00000240053.8	LY6G5B	0.000035	-0.21	Pituitary
								ENSG00000204421.2	LY6G6C	0.000036	0.48	Brain - Caudate (basal ganglia)
								ENSG00000244731.7	C4A	0.000037	-0.2	Skin - Sun Exposed (Lower leg)
								ENSG00000198502.5	HLA-DRB5	0.000037	-0.25	Breast - Mammary Tissue
								ENSG00000204428.12	LY6G5C	0.00004	-0.4	Brain - Hippocampus
								ENSG00000204348.9	DXO	0.000041	-0.12	Adipose - Subcutaneous
								ENSG00000240053.8	LY6G5B	0.000041	-0.22	Minor Salivary Gland
								ENSG00000229391.7	HLA-DRB6	0.000042	0.24	Stomach
								ENSG00000198502.5	HLA-DRB5	0.000043	-0.33	Spleen
								ENSG00000244731.7	C4A	0.000044	-0.29	Brain - Hippocampus
								ENSG00000198502.5	HLA-DRB5	0.000047	-0.35	Testis
								ENSG00000244731.7	C4A	0.000047	-0.28	Testis
								ENSG00000213722.8	DDAH2	0.000049	-0.16	Spleen
								ENSG00000204396.10	VWA7	0.000049	-0.17	Whole Blood
								ENSG00000204338.8	CYP21A1P	0.000054	-0.19	Whole Blood
								ENSG00000204536.13	CCHCR1	0.000059	0.14	Adipose - Subcutaneous
								ENSG00000204338.8	CYP21A1P	0.000059	-0.48	Brain - Cerebellar Hemisphere
								ENSG00000204435.13	CSNK2B	0.00006	0.095	Esophagus - Mucosa
								ENSG00000204338.8	CYP21A1P	0.000061	-0.3	Testis
								ENSG00000204338.8	CYP21A1P	0.000061	-0.19	Muscle - Skeletal
								ENSG00000234745.10	HLA-B	0.000062	0.14	Adipose - Visceral (Omentum)
								ENSG00000198502.5	HLA-DRB5	0.000065	-0.31	Esophagus - Gastroesophageal Junction
								ENSG00000250535.1	STK19B	0.000066	0.24	Cells - Cultured fibroblasts
								ENSG00000204387.12	C6orf48	0.000066	-0.13	Adipose - Subcutaneous
								ENSG00000244731.7	C4A	0.000069	-0.19	Nerve - Tibial
								ENSG00000204424.9	LY6G6F	0.000069	-0.17	Thyroid
								ENSG00000240053.8	LY6G5B	0.000073	-0.16	Brain - Cerebellar Hemisphere
								ENSG00000204444.10	APOM	0.000075	-0.28	Adrenal Gland
								ENSG00000234745.10	HLA-B	0.000076	0.17	Stomach
								ENSG00000204427.11	ABHD16A	0.000083	0.18	Brain - Caudate (basal ganglia)
								ENSG00000198502.5	HLA-DRB5	0.000083	-0.32	Colon - Sigmoid
								ENSG00000244731.7	C4A	0.000084	-0.19	Esophagus - Mucosa
								ENSG00000204536.13	CCHCR1	0.000099	0.13	Nerve - Tibial
								ENSG00000204427.11	ABHD16A	0.0001	-0.093	Thyroid
								ENSG00000231852.6	CYP21A2	0.00011	0.23	Skin - Not Sun Exposed (Suprapubic)
								ENSG00000213722.8	DDAH2	0.00011	-0.093	Adipose - Subcutaneous
								ENSG00000204536.13	CCHCR1	0.00014	0.15	Skin - Not Sun Exposed (Suprapubic)
								ENSG00000204475.9	NCR3	0.00015	-0.23	Heart - Left Ventricle
								ENSG00000229391.7	HLA-DRB6	0.00016	0.23	Artery - Aorta
								ENSG00000213722.8	DDAH2	0.00018	-0.12	Skin - Not Sun Exposed (Suprapubic)
								ENSG00000244731.7	C4A	0.00022	-0.15	Artery - Tibial
								ENSG00000204536.13	CCHCR1	0.00023	0.12	Adipose - Visceral (Omentum)
								ENSG00000271581.1	XXbac-BPG248L24.12	0.00025	-0.21	Adipose - Subcutaneous
								ENSG00000250535.1	STK19B	0.00027	0.21	Adipose - Subcutaneous
								ENSG00000206337.10	HCP5	0.0003	-0.11	Skin - Sun Exposed (Lower leg)
								ENSG00000204366.3	ZBTB12	0.00031	-0.1	Thyroid
								ENSG00000277402.1	MIR6891	0.00032	-0.2	Skin - Sun Exposed (Lower leg)
								ENSG00000204387.12	C6orf48	0.00033	-0.11	Skin - Sun Exposed (Lower leg)
6	rs805303	31648589	rs2844465	31633245	15344	0.94	0.97	ENSG00000204428.12	LY6G5C	3.2E-68	-0.58	Whole Blood
								ENSG00000204428.12	LY6G5C	2.5E-41	-0.59	Thyroid
								ENSG00000204463.12	BAG6	2.9E-40	-0.4	Artery - Tibial
								ENSG00000204428.12	LY6G5C	6.6E-38	-0.5	Muscle - Skeletal
								ENSG00000204428.12	LY6G5C	4.5E-34	-0.55	Skin - Sun Exposed (Lower leg)
								ENSG00000204428.12	LY6G5C	5.5E-31	-0.43	Lung
								ENSG00000204428.12	LY6G5C	3.4E-27	-0.77	Brain - Nucleus accumbens (basal ganglia)
								ENSG00000204428.12	LY6G5C	3.4E-27	-0.46	Adipose - Subcutaneous
								ENSG00000204428.12	LY6G5C	1.5E-24	-0.77	Brain - Cerebellum
								ENSG00000204428.12	LY6G5C	1.8E-24	-0.69	Spleen
								ENSG00000240053.8	LY6G5B	5.4E-23	-0.21	Thyroid
								ENSG00000204428.12	LY6G5C	1.2E-22	-0.68	Brain - Cerebellar Hemisphere
								ENSG00000204428.12	LY6G5C	2.8E-22	-0.44	Adipose - Visceral (Omentum)
								ENSG00000240053.8	LY6G5B	3.6E-22	-0.2	Muscle - Skeletal
								ENSG00000240053.8	LY6G5B	4.6E-22	-0.18	Artery - Tibial
								ENSG00000240053.8	LY6G5B	9.6E-22	-0.17	Skin - Sun Exposed (Lower leg)
								ENSG00000240053.8	LY6G5B	1.5E-19	-0.19	Nerve - Tibial
								ENSG00000204428.12	LY6G5C	1.6E-19	-0.76	Brain - Caudate (basal ganglia)
								ENSG00000240053.8	LY6G5B	2.9E-19	-0.27	Colon - Transverse
								ENSG00000204428.12	LY6G5C	3.3E-19	-0.75	Brain - Putamen (basal ganglia)
								ENSG00000204428.12	LY6G5C	0.0000000000000000045	-0.45	Skin - Not Sun Exposed (Suprapubic)
								ENSG00000204428.12	LY6G5C	0.0000000000000000087	-0.43	Nerve - Tibial
								ENSG00000240053.8	LY6G5B	0.0000000000000000088	-0.2	Esophagus - Muscularis
								ENSG00000240053.8	LY6G5B	0.000000000000000015	-0.17	Adipose - Subcutaneous
								ENSG00000204421.2	LY6G6C	0.000000000000000034	0.36	Esophagus - Mucosa
								ENSG00000240053.8	LY6G5B	0.00000000000000016	-0.22	Esophagus - Mucosa
								ENSG00000204428.12	LY6G5C	0.00000000000000017	-0.38	Esophagus - Muscularis
								ENSG00000240053.8	LY6G5B	0.00000000000000051	-0.26	Cells - Cultured fibroblasts
								ENSG00000204428.12	LY6G5C	0.000000000000002	-0.25	Testis
								ENSG00000240053.8	LY6G5B	0.0000000000000023	-0.22	Artery - Aorta
								ENSG00000240053.8	LY6G5B	0.0000000000000026	-0.15	Whole Blood
								ENSG00000204428.12	LY6G5C	0.0000000000000095	-0.43	Pituitary
								ENSG00000204428.12	LY6G5C	0.000000000000024	-0.6	Brain - Cortex
								ENSG00000240053.8	LY6G5B	0.000000000000038	-0.26	Stomach
								ENSG00000240053.8	LY6G5B	0.00000000000005	-0.14	Skin - Not Sun Exposed (Suprapubic)
								ENSG00000204469.12	PRRC2A	0.000000000000061	-0.19	Testis
								ENSG00000198502.5	HLA-DRB5	0.00000000000012	-0.4	Thyroid
								ENSG00000198502.5	HLA-DRB5	0.00000000000038	-0.39	Lung
								ENSG00000240053.8	LY6G5B	0.00000000000042	-0.18	Heart - Left Ventricle
								ENSG00000204438.10	GPANK1	0.00000000000055	0.16	Muscle - Skeletal
								ENSG00000213722.8	DDAH2	0.00000000000056	-0.12	Muscle - Skeletal
								ENSG00000240053.8	LY6G5B	0.00000000000071	-0.13	Lung
								ENSG00000198502.5	HLA-DRB5	0.00000000000082	-0.27	Whole Blood
								ENSG00000198502.5	HLA-DRB5	0.0000000000013	-0.34	Muscle - Skeletal
								ENSG00000240053.8	LY6G5B	0.0000000000026	-0.17	Adipose - Visceral (Omentum)
								ENSG00000204428.12	LY6G5C	0.0000000000038	-0.77	Brain - Amygdala
								ENSG00000240053.8	LY6G5B	0.0000000000043	-0.2	Breast - Mammary Tissue
								ENSG00000240053.8	LY6G5B	0.0000000000048	-0.2	Heart - Atrial Appendage
								ENSG00000204428.12	LY6G5C	0.000000000012	-0.58	Brain - Anterior cingulate cortex (BA24)
								ENSG00000213722.8	DDAH2	0.000000000048	-0.15	Cells - Cultured fibroblasts
								ENSG00000224389.8	C4B	0.000000000057	0.36	Whole Blood
								ENSG00000198502.5	HLA-DRB5	0.00000000008	-0.35	Adipose - Subcutaneous
								ENSG00000198502.5	HLA-DRB5	0.00000000011	-0.47	Heart - Left Ventricle
								ENSG00000204463.12	BAG6	0.00000000011	-0.23	Artery - Aorta
								ENSG00000204428.12	LY6G5C	0.00000000012	-0.3	Esophagus - Mucosa
								ENSG00000204428.12	LY6G5C	0.00000000015	-0.36	Colon - Sigmoid
								ENSG00000198502.5	HLA-DRB5	0.00000000024	-0.36	Skin - Not Sun Exposed (Suprapubic)
								ENSG00000240053.8	LY6G5B	0.00000000028	-0.2	Colon - Sigmoid
								ENSG00000240053.8	LY6G5B	0.00000000035	-0.2	Esophagus - Gastroesophageal Junction
								ENSG00000204428.12	LY6G5C	0.00000000052	-0.48	Brain - Hypothalamus
								ENSG00000198502.5	HLA-DRB5	0.00000000071	-0.41	Artery - Aorta
								ENSG00000213722.8	DDAH2	0.00000000072	-0.27	Brain - Cerebellum
								ENSG00000198502.5	HLA-DRB5	0.00000000078	-0.36	Nerve - Tibial
								ENSG00000198502.5	HLA-DRB5	0.00000000079	-0.31	Artery - Tibial
								ENSG00000204536.13	CCHCR1	0.00000000084	0.2	Thyroid
								ENSG00000240053.8	LY6G5B	0.0000000014	-0.28	Brain - Cerebellum
								ENSG00000204428.12	LY6G5C	0.0000000014	-0.32	Artery - Aorta
								ENSG00000204469.12	PRRC2A	0.0000000022	-0.077	Whole Blood
								ENSG00000204427.11	ABHD16A	0.0000000032	-0.16	Artery - Tibial
								ENSG00000240053.8	LY6G5B	0.000000004	-0.31	Prostate
								ENSG00000244731.7	C4A	0.0000000064	-0.27	Adipose - Subcutaneous
								ENSG00000204428.12	LY6G5C	0.0000000068	-0.45	Brain - Frontal Cortex (BA9)
								ENSG00000204428.12	LY6G5C	0.0000000072	-0.47	Small Intestine - Terminal Ileum
								ENSG00000198502.5	HLA-DRB5	0.0000000089	-0.35	Adipose - Visceral (Omentum)
								ENSG00000204428.12	LY6G5C	0.0000000091	-0.3	Breast - Mammary Tissue
								ENSG00000240053.8	LY6G5B	0.0000000097	-0.24	Testis
								ENSG00000204463.12	BAG6	0.000000012	-0.23	Colon - Sigmoid
								ENSG00000204428.12	LY6G5C	0.000000015	-0.23	Artery - Tibial
								ENSG00000204427.11	ABHD16A	0.000000015	-0.19	Artery - Aorta
								ENSG00000213676.10	ATF6B	0.000000018	-0.14	Muscle - Skeletal
								ENSG00000240053.8	LY6G5B	0.000000021	-0.22	Pancreas
								ENSG00000240053.8	LY6G5B	0.000000025	-0.25	Brain - Cortex
								ENSG00000198502.5	HLA-DRB5	0.000000026	-0.49	Liver
								ENSG00000204338.8	CYP21A1P	0.000000028	-0.35	Skin - Not Sun Exposed (Suprapubic)
								ENSG00000213722.8	DDAH2	0.000000029	-0.25	Adrenal Gland
								ENSG00000204338.8	CYP21A1P	0.000000034	-0.23	Thyroid
								ENSG00000240053.8	LY6G5B	0.000000035	-0.24	Artery - Coronary
								ENSG00000240053.8	LY6G5B	0.000000039	-0.21	Adrenal Gland
								ENSG00000244731.7	C4A	0.00000004	-0.23	Lung
								ENSG00000198502.5	HLA-DRB5	0.000000041	-0.36	Esophagus - Muscularis
								ENSG00000204338.8	CYP21A1P	0.000000044	-0.29	Adipose - Subcutaneous
								ENSG00000198502.5	HLA-DRB5	0.000000045	-0.6	Cells - EBV-transformed lymphocytes
								ENSG00000213722.8	DDAH2	0.000000049	-0.13	Heart - Left Ventricle
								ENSG00000198502.5	HLA-DRB5	0.000000056	-0.3	Skin - Sun Exposed (Lower leg)
								ENSG00000204428.12	LY6G5C	0.000000066	-0.59	Brain - Substantia nigra
								ENSG00000204428.12	LY6G5C	0.000000091	-0.39	Prostate
								ENSG00000231852.6	CYP21A2	0.0000001	0.3	Skin - Sun Exposed (Lower leg)
								ENSG00000204428.12	LY6G5C	0.0000001	-0.5	Brain - Spinal cord (cervical c-1)
								ENSG00000213760.10	ATP6V1G2	0.00000012	-0.2	Esophagus - Muscularis
								ENSG00000204428.12	LY6G5C	0.00000013	-0.29	Esophagus - Gastroesophageal Junction
								ENSG00000204427.11	ABHD16A	0.00000014	-0.14	Skin - Sun Exposed (Lower leg)
								ENSG00000224389.8	C4B	0.00000015	0.3	Skin - Not Sun Exposed (Suprapubic)
								ENSG00000244731.7	C4A	0.00000016	-0.19	Cells - Cultured fibroblasts
								ENSG00000213722.8	DDAH2	0.00000017	-0.12	Lung
								ENSG00000198502.5	HLA-DRB5	0.00000018	-0.29	Esophagus - Mucosa
								ENSG00000255552.7	LY6G6E	0.00000025	0.28	Esophagus - Mucosa
								ENSG00000213676.10	ATF6B	0.00000026	-0.2	Cells - Cultured fibroblasts
								ENSG00000204338.8	CYP21A1P	0.00000032	-0.3	Esophagus - Mucosa
								ENSG00000231852.6	CYP21A2	0.00000033	0.28	Whole Blood
								ENSG00000204428.12	LY6G5C	0.00000036	-0.48	Brain - Hippocampus
								ENSG00000204420.8	MPIG6B	0.00000039	0.21	Esophagus - Mucosa
								ENSG00000204444.10	APOM	0.00000041	-0.14	Muscle - Skeletal
								ENSG00000204435.13	CSNK2B	0.00000041	0.15	Heart - Left Ventricle
								ENSG00000204344.14	STK19	0.00000048	-0.19	Nerve - Tibial
								ENSG00000204435.13	CSNK2B	0.0000005	0.15	Heart - Atrial Appendage
								ENSG00000198502.5	HLA-DRB5	0.00000052	-0.37	Pancreas
								ENSG00000204428.12	LY6G5C	0.00000052	-0.33	Artery - Coronary
								ENSG00000244731.7	C4A	0.00000053	-0.2	Muscle - Skeletal
								ENSG00000230622.1	UQCRHP1	0.00000054	-0.33	Testis
								ENSG00000204420.8	MPIG6B	0.00000057	0.12	Skin - Sun Exposed (Lower leg)
								ENSG00000224389.8	C4B	0.00000067	0.23	Esophagus - Mucosa
								ENSG00000213722.8	DDAH2	0.0000009	-0.12	Adipose - Visceral (Omentum)
								ENSG00000240053.8	LY6G5B	0.00000097	-0.32	Brain - Amygdala
								ENSG00000213722.8	DDAH2	0.0000012	-0.12	Heart - Atrial Appendage
								ENSG00000213722.8	DDAH2	0.0000012	-0.089	Nerve - Tibial
								ENSG00000240053.8	LY6G5B	0.0000012	-0.24	Spleen
								ENSG00000244731.7	C4A	0.0000014	-0.19	Thyroid
								ENSG00000224389.8	C4B	0.0000017	0.24	Skin - Sun Exposed (Lower leg)
								ENSG00000213722.8	DDAH2	0.0000018	-0.2	Brain - Cerebellar Hemisphere
								ENSG00000204463.12	BAG6	0.0000021	-0.26	Artery - Coronary
								ENSG00000204427.11	ABHD16A	0.0000022	0.23	Brain - Nucleus accumbens (basal ganglia)
								ENSG00000224389.8	C4B	0.0000027	0.17	Cells - Cultured fibroblasts
								ENSG00000204338.8	CYP21A1P	0.0000029	-0.22	Esophagus - Muscularis
								ENSG00000198502.5	HLA-DRB5	0.000003	-0.29	Breast - Mammary Tissue
								ENSG00000198502.5	HLA-DRB5	0.0000031	-0.45	Artery - Coronary
								ENSG00000204338.8	CYP21A1P	0.0000032	-0.25	Skin - Sun Exposed (Lower leg)
								ENSG00000198502.5	HLA-DRB5	0.0000038	-0.37	Colon - Sigmoid
								ENSG00000198502.5	HLA-DRB5	0.0000038	-0.37	Spleen
								ENSG00000204463.12	BAG6	0.0000045	-0.12	Esophagus - Muscularis
								ENSG00000213676.10	ATF6B	0.0000048	-0.17	Stomach
								ENSG00000244731.7	C4A	0.0000052	-0.27	Skin - Not Sun Exposed (Suprapubic)
								ENSG00000244731.7	C4A	0.0000053	-0.23	Whole Blood
								ENSG00000204338.8	CYP21A1P	0.0000056	-0.22	Artery - Tibial
								ENSG00000198502.5	HLA-DRB5	0.0000056	-0.39	Testis
								ENSG00000231852.6	CYP21A2	0.0000056	0.25	Adipose - Subcutaneous
								ENSG00000244731.7	C4A	0.0000057	-0.24	Esophagus - Gastroesophageal Junction
								ENSG00000204396.10	VWA7	0.0000057	-0.2	Whole Blood
								ENSG00000204428.12	LY6G5C	0.0000058	-0.24	Stomach
								ENSG00000204308.7	RNF5	0.000007	-0.088	Muscle - Skeletal
								ENSG00000240053.8	LY6G5B	0.000007	-0.18	Brain - Cerebellar Hemisphere
								ENSG00000204435.13	CSNK2B	0.0000073	0.091	Muscle - Skeletal
								ENSG00000240053.8	LY6G5B	0.0000073	-0.22	Brain - Nucleus accumbens (basal ganglia)
								ENSG00000204536.13	CCHCR1	0.0000077	0.18	Skin - Not Sun Exposed (Suprapubic)
								ENSG00000204427.11	ABHD16A	0.0000079	-0.11	Nerve - Tibial
								ENSG00000204308.7	RNF5	0.0000081	-0.12	Thyroid
								ENSG00000204427.11	ABHD16A	0.0000094	0.19	Brain - Caudate (basal ganglia)
								ENSG00000240053.8	LY6G5B	0.0000095	-0.19	Brain - Frontal Cortex (BA9)
								ENSG00000213722.8	DDAH2	0.0000096	-0.18	Spleen
								ENSG00000204396.10	VWA7	0.000011	-0.36	Minor Salivary Gland
								ENSG00000250535.1	STK19B	0.000011	0.25	Skin - Sun Exposed (Lower leg)
								ENSG00000204435.13	CSNK2B	0.000011	0.1	Esophagus - Mucosa
								ENSG00000204387.12	C6orf48	0.000012	-0.18	Testis
								ENSG00000204472.12	AIF1	0.000012	-0.064	Whole Blood
								ENSG00000240053.8	LY6G5B	0.000012	-0.24	Minor Salivary Gland
								ENSG00000244731.7	C4A	0.000012	-0.21	Heart - Atrial Appendage
								ENSG00000240053.8	LY6G5B	0.000013	-0.22	Pituitary
								ENSG00000204536.13	CCHCR1	0.000014	0.15	Nerve - Tibial
								ENSG00000244731.7	C4A	0.000015	-0.15	Esophagus - Muscularis
								ENSG00000204469.12	PRRC2A	0.000016	-0.11	Muscle - Skeletal
								ENSG00000204338.8	CYP21A1P	0.000016	-0.21	Whole Blood
								ENSG00000198502.5	HLA-DRB5	0.000016	-0.34	Heart - Atrial Appendage
								ENSG00000213722.8	DDAH2	0.000017	-0.1	Adipose - Subcutaneous
								ENSG00000204338.8	CYP21A1P	0.000018	-0.46	Brain - Cerebellum
								ENSG00000204435.13	CSNK2B	0.00002	0.11	Esophagus - Muscularis
								ENSG00000204387.12	C6orf48	0.00002	-0.14	Adipose - Subcutaneous
								ENSG00000204536.13	CCHCR1	0.00002	0.15	Adipose - Subcutaneous
								ENSG00000250535.1	STK19B	0.000022	0.26	Cells - Cultured fibroblasts
								ENSG00000204421.2	LY6G6C	0.000023	0.48	Brain - Caudate (basal ganglia)
								ENSG00000244731.7	C4A	0.000023	-0.22	Colon - Sigmoid
								ENSG00000204427.11	ABHD16A	0.000026	-0.11	Adipose - Subcutaneous
								ENSG00000204427.11	ABHD16A	0.000026	-0.23	Adrenal Gland
								ENSG00000244731.7	C4A	0.000028	-0.22	Artery - Aorta
								ENSG00000198502.5	HLA-DRB5	0.000029	-0.33	Esophagus - Gastroesophageal Junction
								ENSG00000204428.12	LY6G5C	0.000031	-0.37	Vagina
								ENSG00000244731.7	C4A	0.000031	-0.28	Testis
								ENSG00000204428.12	LY6G5C	0.000033	-0.22	Colon - Transverse
								ENSG00000204420.8	MPIG6B	0.000033	0.48	Brain - Caudate (basal ganglia)
								ENSG00000204338.8	CYP21A1P	0.000033	-0.25	Colon - Sigmoid
								ENSG00000198502.5	HLA-DRB5	0.000035	-0.28	Colon - Transverse
								ENSG00000240053.8	LY6G5B	0.000035	-0.34	Cells - EBV-transformed lymphocytes
								ENSG00000204387.12	C6orf48	0.000035	-0.062	Whole Blood
								ENSG00000204396.10	VWA7	0.000035	-0.28	Artery - Aorta
								ENSG00000244731.7	C4A	0.00004	-0.2	Skin - Sun Exposed (Lower leg)
								ENSG00000213722.8	DDAH2	0.00004	-0.14	Skin - Not Sun Exposed (Suprapubic)
								ENSG00000204338.8	CYP21A1P	0.000042	-0.23	Heart - Left Ventricle
								ENSG00000234745.10	HLA-B	0.000046	0.2	Pancreas
								ENSG00000204463.12	BAG6	0.000049	-0.15	Esophagus - Gastroesophageal Junction
								ENSG00000204338.8	CYP21A1P	0.000051	-0.24	Nerve - Tibial
								ENSG00000204536.13	CCHCR1	0.000052	0.13	Adipose - Visceral (Omentum)
								ENSG00000240053.8	LY6G5B	0.000052	-0.2	Ovary
								ENSG00000204338.8	CYP21A1P	0.000057	-0.3	Testis
								ENSG00000198502.5	HLA-DRB5	0.000065	-0.35	Pituitary
								ENSG00000204338.8	CYP21A1P	0.000069	-0.4	Brain - Cortex
								ENSG00000204435.13	CSNK2B	0.000076	0.083	Lung
								ENSG00000204427.11	ABHD16A	0.000076	-0.13	Cells - Cultured fibroblasts
								ENSG00000204536.13	CCHCR1	0.000076	0.12	Colon - Transverse
								ENSG00000204427.11	ABHD16A	0.000081	-0.093	Thyroid
								ENSG00000204435.13	CSNK2B	0.000081	0.057	Skin - Not Sun Exposed (Suprapubic)
								ENSG00000204424.9	LY6G6F	0.000086	-0.17	Thyroid
								ENSG00000204427.11	ABHD16A	0.000089	-0.11	Lung
								ENSG00000234745.10	HLA-B	0.000096	0.13	Adipose - Visceral (Omentum)
								ENSG00000244731.7	C4A	0.000098	-0.17	Breast - Mammary Tissue
								ENSG00000204338.8	CYP21A1P	0.000098	-0.28	Artery - Aorta
								ENSG00000213722.8	DDAH2	0.0001	-0.13	Brain - Cortex
								ENSG00000204531.17	POU5F1	0.00011	0.24	Nerve - Tibial
								ENSG00000277402.1	MIR6891	0.00011	-0.21	Skin - Sun Exposed (Lower leg)
								ENSG00000244731.7	C4A	0.00011	-0.19	Nerve - Tibial
								ENSG00000250535.1	STK19B	0.00011	0.22	Adipose - Subcutaneous
								ENSG00000244355.7	LY6G6D	0.00012	0.23	Esophagus - Mucosa
								ENSG00000213676.10	ATF6B	0.00013	-0.16	Heart - Atrial Appendage
								ENSG00000204348.9	DXO	0.00014	-0.11	Adipose - Subcutaneous
								ENSG00000231852.6	CYP21A2	0.00015	0.23	Skin - Not Sun Exposed (Suprapubic)
								ENSG00000204396.10	VWA7	0.00016	-0.13	Adipose - Visceral (Omentum)
								ENSG00000204424.9	LY6G6F	0.00017	0.21	Esophagus - Mucosa
								ENSG00000204427.11	ABHD16A	0.00018	-0.13	Esophagus - Muscularis
								ENSG00000228789.6	HCG22	0.00018	-0.21	Lung
								ENSG00000204427.11	ABHD16A	0.00018	-0.12	Adipose - Visceral (Omentum)
								ENSG00000204387.12	C6orf48	0.00019	-0.11	Skin - Sun Exposed (Lower leg)
								ENSG00000204338.8	CYP21A1P	0.00019	-0.18	Muscle - Skeletal
								ENSG00000244731.7	C4A	0.0002	-0.18	Esophagus - Mucosa
								ENSG00000213719.8	CLIC1	0.00025	-0.076	Muscle - Skeletal
								ENSG00000204516.9	MICB	0.00026	0.18	Esophagus - Mucosa
								ENSG00000204428.12	LY6G5C	0.00026	-0.15	Cells - Cultured fibroblasts
								ENSG00000204386.10	NEU1	0.00028	0.11	Skin - Sun Exposed (Lower leg)
								ENSG00000204389.9	HSPA1A	0.0003	-0.091	Cells - Cultured fibroblasts
6	rs805303	31648589	rs2242659	31633736	14853	0.94	0.97	ENSG00000204428.12	LY6G5C	3.2E-68	-0.58	Whole Blood
								ENSG00000204428.12	LY6G5C	2.5E-41	-0.59	Thyroid
								ENSG00000204463.12	BAG6	2.9E-40	-0.4	Artery - Tibial
								ENSG00000204428.12	LY6G5C	6.6E-38	-0.5	Muscle - Skeletal
								ENSG00000204428.12	LY6G5C	4.5E-34	-0.55	Skin - Sun Exposed (Lower leg)
								ENSG00000204428.12	LY6G5C	5.5E-31	-0.43	Lung
								ENSG00000204428.12	LY6G5C	3.4E-27	-0.77	Brain - Nucleus accumbens (basal ganglia)
								ENSG00000204428.12	LY6G5C	3.4E-27	-0.46	Adipose - Subcutaneous
								ENSG00000204428.12	LY6G5C	1.5E-24	-0.77	Brain - Cerebellum
								ENSG00000204428.12	LY6G5C	1.8E-24	-0.69	Spleen
								ENSG00000240053.8	LY6G5B	5.4E-23	-0.21	Thyroid
								ENSG00000204428.12	LY6G5C	1.2E-22	-0.68	Brain - Cerebellar Hemisphere
								ENSG00000204428.12	LY6G5C	2.8E-22	-0.44	Adipose - Visceral (Omentum)
								ENSG00000240053.8	LY6G5B	3.6E-22	-0.2	Muscle - Skeletal
								ENSG00000240053.8	LY6G5B	4.6E-22	-0.18	Artery - Tibial
								ENSG00000240053.8	LY6G5B	9.6E-22	-0.17	Skin - Sun Exposed (Lower leg)
								ENSG00000240053.8	LY6G5B	1.5E-19	-0.19	Nerve - Tibial
								ENSG00000204428.12	LY6G5C	1.6E-19	-0.76	Brain - Caudate (basal ganglia)
								ENSG00000240053.8	LY6G5B	2.9E-19	-0.27	Colon - Transverse
								ENSG00000204428.12	LY6G5C	3.3E-19	-0.75	Brain - Putamen (basal ganglia)
								ENSG00000204428.12	LY6G5C	0.0000000000000000045	-0.45	Skin - Not Sun Exposed (Suprapubic)
								ENSG00000204428.12	LY6G5C	0.0000000000000000087	-0.43	Nerve - Tibial
								ENSG00000240053.8	LY6G5B	0.0000000000000000088	-0.2	Esophagus - Muscularis
								ENSG00000240053.8	LY6G5B	0.000000000000000015	-0.17	Adipose - Subcutaneous
								ENSG00000204421.2	LY6G6C	0.000000000000000034	0.36	Esophagus - Mucosa
								ENSG00000240053.8	LY6G5B	0.00000000000000016	-0.22	Esophagus - Mucosa
								ENSG00000204428.12	LY6G5C	0.00000000000000017	-0.38	Esophagus - Muscularis
								ENSG00000240053.8	LY6G5B	0.00000000000000051	-0.26	Cells - Cultured fibroblasts
								ENSG00000204428.12	LY6G5C	0.000000000000002	-0.25	Testis
								ENSG00000240053.8	LY6G5B	0.0000000000000023	-0.22	Artery - Aorta
								ENSG00000240053.8	LY6G5B	0.0000000000000026	-0.15	Whole Blood
								ENSG00000204428.12	LY6G5C	0.0000000000000095	-0.43	Pituitary
								ENSG00000204428.12	LY6G5C	0.000000000000024	-0.6	Brain - Cortex
								ENSG00000240053.8	LY6G5B	0.000000000000038	-0.26	Stomach
								ENSG00000240053.8	LY6G5B	0.00000000000005	-0.14	Skin - Not Sun Exposed (Suprapubic)
								ENSG00000204469.12	PRRC2A	0.000000000000061	-0.19	Testis
								ENSG00000198502.5	HLA-DRB5	0.00000000000012	-0.4	Thyroid
								ENSG00000198502.5	HLA-DRB5	0.00000000000038	-0.39	Lung
								ENSG00000240053.8	LY6G5B	0.00000000000042	-0.18	Heart - Left Ventricle
								ENSG00000204438.10	GPANK1	0.00000000000055	0.16	Muscle - Skeletal
								ENSG00000213722.8	DDAH2	0.00000000000056	-0.12	Muscle - Skeletal
								ENSG00000240053.8	LY6G5B	0.00000000000071	-0.13	Lung
								ENSG00000198502.5	HLA-DRB5	0.00000000000082	-0.27	Whole Blood
								ENSG00000198502.5	HLA-DRB5	0.0000000000013	-0.34	Muscle - Skeletal
								ENSG00000240053.8	LY6G5B	0.0000000000026	-0.17	Adipose - Visceral (Omentum)
								ENSG00000204428.12	LY6G5C	0.0000000000038	-0.77	Brain - Amygdala
								ENSG00000240053.8	LY6G5B	0.0000000000043	-0.2	Breast - Mammary Tissue
								ENSG00000240053.8	LY6G5B	0.0000000000048	-0.2	Heart - Atrial Appendage
								ENSG00000204428.12	LY6G5C	0.000000000012	-0.58	Brain - Anterior cingulate cortex (BA24)
								ENSG00000213722.8	DDAH2	0.000000000048	-0.15	Cells - Cultured fibroblasts
								ENSG00000224389.8	C4B	0.000000000057	0.36	Whole Blood
								ENSG00000198502.5	HLA-DRB5	0.00000000008	-0.35	Adipose - Subcutaneous
								ENSG00000198502.5	HLA-DRB5	0.00000000011	-0.47	Heart - Left Ventricle
								ENSG00000204463.12	BAG6	0.00000000011	-0.23	Artery - Aorta
								ENSG00000204428.12	LY6G5C	0.00000000012	-0.3	Esophagus - Mucosa
								ENSG00000204428.12	LY6G5C	0.00000000015	-0.36	Colon - Sigmoid
								ENSG00000198502.5	HLA-DRB5	0.00000000024	-0.36	Skin - Not Sun Exposed (Suprapubic)
								ENSG00000240053.8	LY6G5B	0.00000000028	-0.2	Colon - Sigmoid
								ENSG00000240053.8	LY6G5B	0.00000000035	-0.2	Esophagus - Gastroesophageal Junction
								ENSG00000204428.12	LY6G5C	0.00000000052	-0.48	Brain - Hypothalamus
								ENSG00000198502.5	HLA-DRB5	0.00000000071	-0.41	Artery - Aorta
								ENSG00000213722.8	DDAH2	0.00000000072	-0.27	Brain - Cerebellum
								ENSG00000198502.5	HLA-DRB5	0.00000000078	-0.36	Nerve - Tibial
								ENSG00000198502.5	HLA-DRB5	0.00000000079	-0.31	Artery - Tibial
								ENSG00000204536.13	CCHCR1	0.00000000084	0.2	Thyroid
								ENSG00000240053.8	LY6G5B	0.0000000014	-0.28	Brain - Cerebellum
								ENSG00000204428.12	LY6G5C	0.0000000014	-0.32	Artery - Aorta
								ENSG00000204469.12	PRRC2A	0.0000000022	-0.077	Whole Blood
								ENSG00000204427.11	ABHD16A	0.0000000032	-0.16	Artery - Tibial
								ENSG00000240053.8	LY6G5B	0.000000004	-0.31	Prostate
								ENSG00000244731.7	C4A	0.0000000064	-0.27	Adipose - Subcutaneous
								ENSG00000204428.12	LY6G5C	0.0000000068	-0.45	Brain - Frontal Cortex (BA9)
								ENSG00000204428.12	LY6G5C	0.0000000072	-0.47	Small Intestine - Terminal Ileum
								ENSG00000198502.5	HLA-DRB5	0.0000000089	-0.35	Adipose - Visceral (Omentum)
								ENSG00000204428.12	LY6G5C	0.0000000091	-0.3	Breast - Mammary Tissue
								ENSG00000240053.8	LY6G5B	0.0000000097	-0.24	Testis
								ENSG00000204463.12	BAG6	0.000000012	-0.23	Colon - Sigmoid
								ENSG00000204428.12	LY6G5C	0.000000015	-0.23	Artery - Tibial
								ENSG00000204427.11	ABHD16A	0.000000015	-0.19	Artery - Aorta
								ENSG00000213676.10	ATF6B	0.000000018	-0.14	Muscle - Skeletal
								ENSG00000240053.8	LY6G5B	0.000000021	-0.22	Pancreas
								ENSG00000240053.8	LY6G5B	0.000000025	-0.25	Brain - Cortex
								ENSG00000198502.5	HLA-DRB5	0.000000026	-0.49	Liver
								ENSG00000204338.8	CYP21A1P	0.000000028	-0.35	Skin - Not Sun Exposed (Suprapubic)
								ENSG00000213722.8	DDAH2	0.000000029	-0.25	Adrenal Gland
								ENSG00000204338.8	CYP21A1P	0.000000034	-0.23	Thyroid
								ENSG00000240053.8	LY6G5B	0.000000035	-0.24	Artery - Coronary
								ENSG00000240053.8	LY6G5B	0.000000039	-0.21	Adrenal Gland
								ENSG00000244731.7	C4A	0.00000004	-0.23	Lung
								ENSG00000198502.5	HLA-DRB5	0.000000041	-0.36	Esophagus - Muscularis
								ENSG00000204338.8	CYP21A1P	0.000000044	-0.29	Adipose - Subcutaneous
								ENSG00000198502.5	HLA-DRB5	0.000000045	-0.6	Cells - EBV-transformed lymphocytes
								ENSG00000213722.8	DDAH2	0.000000049	-0.13	Heart - Left Ventricle
								ENSG00000198502.5	HLA-DRB5	0.000000056	-0.3	Skin - Sun Exposed (Lower leg)
								ENSG00000204428.12	LY6G5C	0.000000066	-0.59	Brain - Substantia nigra
								ENSG00000204428.12	LY6G5C	0.000000091	-0.39	Prostate
								ENSG00000231852.6	CYP21A2	0.0000001	0.3	Skin - Sun Exposed (Lower leg)
								ENSG00000204428.12	LY6G5C	0.0000001	-0.5	Brain - Spinal cord (cervical c-1)
								ENSG00000213760.10	ATP6V1G2	0.00000012	-0.2	Esophagus - Muscularis
								ENSG00000204428.12	LY6G5C	0.00000013	-0.29	Esophagus - Gastroesophageal Junction
								ENSG00000204427.11	ABHD16A	0.00000014	-0.14	Skin - Sun Exposed (Lower leg)
								ENSG00000224389.8	C4B	0.00000015	0.3	Skin - Not Sun Exposed (Suprapubic)
								ENSG00000244731.7	C4A	0.00000016	-0.19	Cells - Cultured fibroblasts
								ENSG00000213722.8	DDAH2	0.00000017	-0.12	Lung
								ENSG00000198502.5	HLA-DRB5	0.00000018	-0.29	Esophagus - Mucosa
								ENSG00000255552.7	LY6G6E	0.00000025	0.28	Esophagus - Mucosa
								ENSG00000213676.10	ATF6B	0.00000026	-0.2	Cells - Cultured fibroblasts
								ENSG00000204338.8	CYP21A1P	0.00000032	-0.3	Esophagus - Mucosa
								ENSG00000231852.6	CYP21A2	0.00000033	0.28	Whole Blood
								ENSG00000204428.12	LY6G5C	0.00000036	-0.48	Brain - Hippocampus
								ENSG00000204420.8	MPIG6B	0.00000039	0.21	Esophagus - Mucosa
								ENSG00000204444.10	APOM	0.00000041	-0.14	Muscle - Skeletal
								ENSG00000204435.13	CSNK2B	0.00000041	0.15	Heart - Left Ventricle
								ENSG00000204344.14	STK19	0.00000048	-0.19	Nerve - Tibial
								ENSG00000204435.13	CSNK2B	0.0000005	0.15	Heart - Atrial Appendage
								ENSG00000198502.5	HLA-DRB5	0.00000052	-0.37	Pancreas
								ENSG00000204428.12	LY6G5C	0.00000052	-0.33	Artery - Coronary
								ENSG00000244731.7	C4A	0.00000053	-0.2	Muscle - Skeletal
								ENSG00000230622.1	UQCRHP1	0.00000054	-0.33	Testis
								ENSG00000204420.8	MPIG6B	0.00000057	0.12	Skin - Sun Exposed (Lower leg)
								ENSG00000224389.8	C4B	0.00000067	0.23	Esophagus - Mucosa
								ENSG00000213722.8	DDAH2	0.0000009	-0.12	Adipose - Visceral (Omentum)
								ENSG00000240053.8	LY6G5B	0.00000097	-0.32	Brain - Amygdala
								ENSG00000213722.8	DDAH2	0.0000012	-0.12	Heart - Atrial Appendage
								ENSG00000213722.8	DDAH2	0.0000012	-0.089	Nerve - Tibial
								ENSG00000240053.8	LY6G5B	0.0000012	-0.24	Spleen
								ENSG00000244731.7	C4A	0.0000014	-0.19	Thyroid
								ENSG00000224389.8	C4B	0.0000017	0.24	Skin - Sun Exposed (Lower leg)
								ENSG00000213722.8	DDAH2	0.0000018	-0.2	Brain - Cerebellar Hemisphere
								ENSG00000204463.12	BAG6	0.0000021	-0.26	Artery - Coronary
								ENSG00000204427.11	ABHD16A	0.0000022	0.23	Brain - Nucleus accumbens (basal ganglia)
								ENSG00000224389.8	C4B	0.0000027	0.17	Cells - Cultured fibroblasts
								ENSG00000204338.8	CYP21A1P	0.0000029	-0.22	Esophagus - Muscularis
								ENSG00000198502.5	HLA-DRB5	0.000003	-0.29	Breast - Mammary Tissue
								ENSG00000198502.5	HLA-DRB5	0.0000031	-0.45	Artery - Coronary
								ENSG00000204338.8	CYP21A1P	0.0000032	-0.25	Skin - Sun Exposed (Lower leg)
								ENSG00000198502.5	HLA-DRB5	0.0000038	-0.37	Colon - Sigmoid
								ENSG00000198502.5	HLA-DRB5	0.0000038	-0.37	Spleen
								ENSG00000204463.12	BAG6	0.0000045	-0.12	Esophagus - Muscularis
								ENSG00000213676.10	ATF6B	0.0000048	-0.17	Stomach
								ENSG00000244731.7	C4A	0.0000052	-0.27	Skin - Not Sun Exposed (Suprapubic)
								ENSG00000244731.7	C4A	0.0000053	-0.23	Whole Blood
								ENSG00000204338.8	CYP21A1P	0.0000056	-0.22	Artery - Tibial
								ENSG00000198502.5	HLA-DRB5	0.0000056	-0.39	Testis
								ENSG00000231852.6	CYP21A2	0.0000056	0.25	Adipose - Subcutaneous
								ENSG00000244731.7	C4A	0.0000057	-0.24	Esophagus - Gastroesophageal Junction
								ENSG00000204396.10	VWA7	0.0000057	-0.2	Whole Blood
								ENSG00000204428.12	LY6G5C	0.0000058	-0.24	Stomach
								ENSG00000204308.7	RNF5	0.000007	-0.088	Muscle - Skeletal
								ENSG00000240053.8	LY6G5B	0.000007	-0.18	Brain - Cerebellar Hemisphere
								ENSG00000204435.13	CSNK2B	0.0000073	0.091	Muscle - Skeletal
								ENSG00000240053.8	LY6G5B	0.0000073	-0.22	Brain - Nucleus accumbens (basal ganglia)
								ENSG00000204536.13	CCHCR1	0.0000077	0.18	Skin - Not Sun Exposed (Suprapubic)
								ENSG00000204427.11	ABHD16A	0.0000079	-0.11	Nerve - Tibial
								ENSG00000204308.7	RNF5	0.0000081	-0.12	Thyroid
								ENSG00000204427.11	ABHD16A	0.0000094	0.19	Brain - Caudate (basal ganglia)
								ENSG00000240053.8	LY6G5B	0.0000095	-0.19	Brain - Frontal Cortex (BA9)
								ENSG00000213722.8	DDAH2	0.0000096	-0.18	Spleen
								ENSG00000204396.10	VWA7	0.000011	-0.36	Minor Salivary Gland
								ENSG00000250535.1	STK19B	0.000011	0.25	Skin - Sun Exposed (Lower leg)
								ENSG00000204435.13	CSNK2B	0.000011	0.1	Esophagus - Mucosa
								ENSG00000204387.12	C6orf48	0.000012	-0.18	Testis
								ENSG00000204472.12	AIF1	0.000012	-0.064	Whole Blood
								ENSG00000240053.8	LY6G5B	0.000012	-0.24	Minor Salivary Gland
								ENSG00000244731.7	C4A	0.000012	-0.21	Heart - Atrial Appendage
								ENSG00000240053.8	LY6G5B	0.000013	-0.22	Pituitary
								ENSG00000204536.13	CCHCR1	0.000014	0.15	Nerve - Tibial
								ENSG00000244731.7	C4A	0.000015	-0.15	Esophagus - Muscularis
								ENSG00000204469.12	PRRC2A	0.000016	-0.11	Muscle - Skeletal
								ENSG00000204338.8	CYP21A1P	0.000016	-0.21	Whole Blood
								ENSG00000198502.5	HLA-DRB5	0.000016	-0.34	Heart - Atrial Appendage
								ENSG00000213722.8	DDAH2	0.000017	-0.1	Adipose - Subcutaneous
								ENSG00000204338.8	CYP21A1P	0.000018	-0.46	Brain - Cerebellum
								ENSG00000204435.13	CSNK2B	0.00002	0.11	Esophagus - Muscularis
								ENSG00000204387.12	C6orf48	0.00002	-0.14	Adipose - Subcutaneous
								ENSG00000204536.13	CCHCR1	0.00002	0.15	Adipose - Subcutaneous
								ENSG00000250535.1	STK19B	0.000022	0.26	Cells - Cultured fibroblasts
								ENSG00000204421.2	LY6G6C	0.000023	0.48	Brain - Caudate (basal ganglia)
								ENSG00000244731.7	C4A	0.000023	-0.22	Colon - Sigmoid
								ENSG00000204427.11	ABHD16A	0.000026	-0.11	Adipose - Subcutaneous
								ENSG00000204427.11	ABHD16A	0.000026	-0.23	Adrenal Gland
								ENSG00000244731.7	C4A	0.000028	-0.22	Artery - Aorta
								ENSG00000198502.5	HLA-DRB5	0.000029	-0.33	Esophagus - Gastroesophageal Junction
								ENSG00000204428.12	LY6G5C	0.000031	-0.37	Vagina
								ENSG00000244731.7	C4A	0.000031	-0.28	Testis
								ENSG00000204428.12	LY6G5C	0.000033	-0.22	Colon - Transverse
								ENSG00000204420.8	MPIG6B	0.000033	0.48	Brain - Caudate (basal ganglia)
								ENSG00000204338.8	CYP21A1P	0.000033	-0.25	Colon - Sigmoid
								ENSG00000198502.5	HLA-DRB5	0.000035	-0.28	Colon - Transverse
								ENSG00000240053.8	LY6G5B	0.000035	-0.34	Cells - EBV-transformed lymphocytes
								ENSG00000204387.12	C6orf48	0.000035	-0.062	Whole Blood
								ENSG00000204396.10	VWA7	0.000035	-0.28	Artery - Aorta
								ENSG00000244731.7	C4A	0.00004	-0.2	Skin - Sun Exposed (Lower leg)
								ENSG00000213722.8	DDAH2	0.00004	-0.14	Skin - Not Sun Exposed (Suprapubic)
								ENSG00000204338.8	CYP21A1P	0.000042	-0.23	Heart - Left Ventricle
								ENSG00000234745.10	HLA-B	0.000046	0.2	Pancreas
								ENSG00000204463.12	BAG6	0.000049	-0.15	Esophagus - Gastroesophageal Junction
								ENSG00000204338.8	CYP21A1P	0.000051	-0.24	Nerve - Tibial
								ENSG00000204536.13	CCHCR1	0.000052	0.13	Adipose - Visceral (Omentum)
								ENSG00000240053.8	LY6G5B	0.000052	-0.2	Ovary
								ENSG00000204338.8	CYP21A1P	0.000057	-0.3	Testis
								ENSG00000198502.5	HLA-DRB5	0.000065	-0.35	Pituitary
								ENSG00000204338.8	CYP21A1P	0.000069	-0.4	Brain - Cortex
								ENSG00000204435.13	CSNK2B	0.000076	0.083	Lung
								ENSG00000204427.11	ABHD16A	0.000076	-0.13	Cells - Cultured fibroblasts
								ENSG00000204536.13	CCHCR1	0.000076	0.12	Colon - Transverse
								ENSG00000204427.11	ABHD16A	0.000081	-0.093	Thyroid
								ENSG00000204435.13	CSNK2B	0.000081	0.057	Skin - Not Sun Exposed (Suprapubic)
								ENSG00000204424.9	LY6G6F	0.000086	-0.17	Thyroid
								ENSG00000204427.11	ABHD16A	0.000089	-0.11	Lung
								ENSG00000234745.10	HLA-B	0.000096	0.13	Adipose - Visceral (Omentum)
								ENSG00000244731.7	C4A	0.000098	-0.17	Breast - Mammary Tissue
								ENSG00000204338.8	CYP21A1P	0.000098	-0.28	Artery - Aorta
								ENSG00000213722.8	DDAH2	0.0001	-0.13	Brain - Cortex
								ENSG00000204531.17	POU5F1	0.00011	0.24	Nerve - Tibial
								ENSG00000277402.1	MIR6891	0.00011	-0.21	Skin - Sun Exposed (Lower leg)
								ENSG00000244731.7	C4A	0.00011	-0.19	Nerve - Tibial
								ENSG00000250535.1	STK19B	0.00011	0.22	Adipose - Subcutaneous
								ENSG00000244355.7	LY6G6D	0.00012	0.23	Esophagus - Mucosa
								ENSG00000213676.10	ATF6B	0.00013	-0.16	Heart - Atrial Appendage
								ENSG00000204348.9	DXO	0.00014	-0.11	Adipose - Subcutaneous
								ENSG00000231852.6	CYP21A2	0.00015	0.23	Skin - Not Sun Exposed (Suprapubic)
								ENSG00000204396.10	VWA7	0.00016	-0.13	Adipose - Visceral (Omentum)
								ENSG00000204424.9	LY6G6F	0.00017	0.21	Esophagus - Mucosa
								ENSG00000204427.11	ABHD16A	0.00018	-0.13	Esophagus - Muscularis
								ENSG00000228789.6	HCG22	0.00018	-0.21	Lung
								ENSG00000204427.11	ABHD16A	0.00018	-0.12	Adipose - Visceral (Omentum)
								ENSG00000204387.12	C6orf48	0.00019	-0.11	Skin - Sun Exposed (Lower leg)
								ENSG00000204338.8	CYP21A1P	0.00019	-0.18	Muscle - Skeletal
								ENSG00000244731.7	C4A	0.0002	-0.18	Esophagus - Mucosa
								ENSG00000213719.8	CLIC1	0.00025	-0.076	Muscle - Skeletal
								ENSG00000204516.9	MICB	0.00026	0.18	Esophagus - Mucosa
								ENSG00000204428.12	LY6G5C	0.00026	-0.15	Cells - Cultured fibroblasts
								ENSG00000204386.10	NEU1	0.00028	0.11	Skin - Sun Exposed (Lower leg)
								ENSG00000204389.9	HSPA1A	0.0003	-0.091	Cells - Cultured fibroblasts
6	rs805303	31648589	rs1046089	31635190	13399	0.86	0.97	ENSG00000204428.12	LY6G5C	2.4E-56	-0.53	Whole Blood
								ENSG00000204463.12	BAG6	1e-40	-0.41	Artery - Tibial
								ENSG00000204428.12	LY6G5C	2.1E-37	-0.57	Thyroid
								ENSG00000204428.12	LY6G5C	1.5E-34	-0.48	Muscle - Skeletal
								ENSG00000204428.12	LY6G5C	7.8E-31	-0.53	Skin - Sun Exposed (Lower leg)
								ENSG00000204428.12	LY6G5C	4.7E-28	-0.4	Lung
								ENSG00000204428.12	LY6G5C	1.7E-23	-0.43	Adipose - Subcutaneous
								ENSG00000204428.12	LY6G5C	1.3E-21	-0.66	Spleen
								ENSG00000204428.12	LY6G5C	4.9E-21	-0.72	Brain - Cerebellum
								ENSG00000240053.8	LY6G5B	9.6E-21	-0.2	Thyroid
								ENSG00000204428.12	LY6G5C	2.9E-20	-0.71	Brain - Nucleus accumbens (basal ganglia)
								ENSG00000204428.12	LY6G5C	1.2E-19	-0.41	Adipose - Visceral (Omentum)
								ENSG00000240053.8	LY6G5B	0.0000000000000000018	-0.18	Muscle - Skeletal
								ENSG00000240053.8	LY6G5B	0.0000000000000000024	-0.15	Skin - Sun Exposed (Lower leg)
								ENSG00000204428.12	LY6G5C	0.0000000000000000052	-0.64	Brain - Cerebellar Hemisphere
								ENSG00000240053.8	LY6G5B	0.0000000000000000053	-0.16	Artery - Tibial
								ENSG00000204428.12	LY6G5C	0.000000000000000026	-0.73	Brain - Putamen (basal ganglia)
								ENSG00000240053.8	LY6G5B	0.000000000000000028	-0.18	Nerve - Tibial
								ENSG00000240053.8	LY6G5B	0.000000000000000084	-0.25	Colon - Transverse
								ENSG00000240053.8	LY6G5B	0.00000000000000014	-0.16	Adipose - Subcutaneous
								ENSG00000240053.8	LY6G5B	0.00000000000000018	-0.22	Esophagus - Mucosa
								ENSG00000204428.12	LY6G5C	0.00000000000000025	-0.42	Skin - Not Sun Exposed (Suprapubic)
								ENSG00000204428.12	LY6G5C	0.00000000000000041	-0.37	Esophagus - Muscularis
								ENSG00000240053.8	LY6G5B	0.0000000000000007	-0.19	Esophagus - Muscularis
								ENSG00000204428.12	LY6G5C	0.000000000000001	-0.4	Nerve - Tibial
								ENSG00000204428.12	LY6G5C	0.0000000000000049	-0.25	Testis
								ENSG00000204428.12	LY6G5C	0.0000000000000078	-0.7	Brain - Caudate (basal ganglia)
								ENSG00000240053.8	LY6G5B	0.00000000000007	-0.25	Stomach
								ENSG00000204421.2	LY6G6C	0.00000000000013	0.32	Esophagus - Mucosa
								ENSG00000204469.12	PRRC2A	0.00000000000037	-0.18	Testis
								ENSG00000213722.8	DDAH2	0.0000000000007	-0.12	Muscle - Skeletal
								ENSG00000240053.8	LY6G5B	0.00000000000087	-0.23	Cells - Cultured fibroblasts
								ENSG00000204428.12	LY6G5C	0.000000000001	-0.4	Pituitary
								ENSG00000240053.8	LY6G5B	0.0000000000029	-0.2	Breast - Mammary Tissue
								ENSG00000224389.8	C4B	0.0000000000037	0.38	Whole Blood
								ENSG00000240053.8	LY6G5B	0.0000000000052	-0.19	Artery - Aorta
								ENSG00000240053.8	LY6G5B	0.0000000000071	-0.13	Whole Blood
								ENSG00000204428.12	LY6G5C	0.0000000000086	-0.55	Brain - Cortex
								ENSG00000240053.8	LY6G5B	0.0000000000091	-0.13	Lung
								ENSG00000240053.8	LY6G5B	0.000000000011	-0.12	Skin - Not Sun Exposed (Suprapubic)
								ENSG00000198502.5	HLA-DRB5	0.000000000013	-0.25	Whole Blood
								ENSG00000204428.12	LY6G5C	0.000000000013	-0.77	Brain - Amygdala
								ENSG00000198502.5	HLA-DRB5	0.000000000014	-0.37	Thyroid
								ENSG00000198502.5	HLA-DRB5	0.000000000033	-0.35	Lung
								ENSG00000204438.10	GPANK1	0.000000000085	0.14	Muscle - Skeletal
								ENSG00000240053.8	LY6G5B	0.00000000012	-0.18	Heart - Atrial Appendage
								ENSG00000204463.12	BAG6	0.00000000018	-0.23	Artery - Aorta
								ENSG00000240053.8	LY6G5B	0.00000000021	-0.16	Heart - Left Ventricle
								ENSG00000240053.8	LY6G5B	0.00000000023	-0.2	Colon - Sigmoid
								ENSG00000240053.8	LY6G5B	0.00000000031	-0.15	Adipose - Visceral (Omentum)
								ENSG00000204428.12	LY6G5C	0.00000000032	-0.53	Brain - Anterior cingulate cortex (BA24)
								ENSG00000198502.5	HLA-DRB5	0.00000000034	-0.31	Muscle - Skeletal
								ENSG00000213722.8	DDAH2	0.00000000035	-0.14	Cells - Cultured fibroblasts
								ENSG00000244731.7	C4A	0.00000000071	-0.28	Adipose - Subcutaneous
								ENSG00000213722.8	DDAH2	0.00000000079	-0.27	Brain - Cerebellum
								ENSG00000240053.8	LY6G5B	0.00000000087	-0.32	Prostate
								ENSG00000204428.12	LY6G5C	0.000000001	-0.29	Esophagus - Mucosa
								ENSG00000204428.12	LY6G5C	0.000000001	-0.49	Small Intestine - Terminal Ileum
								ENSG00000204338.8	CYP21A1P	0.0000000011	-0.25	Thyroid
								ENSG00000204469.12	PRRC2A	0.0000000014	-0.077	Whole Blood
								ENSG00000240053.8	LY6G5B	0.0000000028	-0.19	Esophagus - Gastroesophageal Junction
								ENSG00000198502.5	HLA-DRB5	0.0000000028	-0.44	Heart - Left Ventricle
								ENSG00000198502.5	HLA-DRB5	0.0000000032	-0.32	Adipose - Subcutaneous
								ENSG00000204428.12	LY6G5C	0.0000000039	-0.31	Breast - Mammary Tissue
								ENSG00000198502.5	HLA-DRB5	0.0000000047	-0.29	Artery - Tibial
								ENSG00000204428.12	LY6G5C	0.0000000051	-0.33	Colon - Sigmoid
								ENSG00000198502.5	HLA-DRB5	0.0000000051	-0.35	Nerve - Tibial
								ENSG00000204338.8	CYP21A1P	0.0000000059	-0.36	Skin - Not Sun Exposed (Suprapubic)
								ENSG00000240053.8	LY6G5B	0.0000000084	-0.24	Testis
								ENSG00000230622.1	UQCRHP1	0.0000000084	-0.38	Testis
								ENSG00000204428.12	LY6G5C	0.0000000092	-0.46	Brain - Hypothalamus
								ENSG00000204338.8	CYP21A1P	0.0000000093	-0.31	Adipose - Subcutaneous
								ENSG00000198502.5	HLA-DRB5	0.000000011	-0.39	Artery - Aorta
								ENSG00000204427.11	ABHD16A	0.000000014	-0.15	Artery - Tibial
								ENSG00000244731.7	C4A	0.000000019	-0.23	Lung
								ENSG00000240053.8	LY6G5B	0.000000022	-0.25	Brain - Cerebellum
								ENSG00000240053.8	LY6G5B	0.000000023	-0.24	Artery - Coronary
								ENSG00000240053.8	LY6G5B	0.000000026	-0.23	Pancreas
								ENSG00000213722.8	DDAH2	0.000000036	-0.13	Heart - Left Ventricle
								ENSG00000204344.14	STK19	0.000000039	-0.21	Nerve - Tibial
								ENSG00000198502.5	HLA-DRB5	0.000000062	-0.3	Skin - Not Sun Exposed (Suprapubic)
								ENSG00000198502.5	HLA-DRB5	0.000000076	-0.58	Cells - EBV-transformed lymphocytes
								ENSG00000244731.7	C4A	0.00000012	-0.19	Cells - Cultured fibroblasts
								ENSG00000204428.12	LY6G5C	0.00000013	-0.22	Artery - Tibial
								ENSG00000204338.8	CYP21A1P	0.00000013	-0.24	Esophagus - Muscularis
								ENSG00000204463.12	BAG6	0.00000016	-0.21	Colon - Sigmoid
								ENSG00000244731.7	C4A	0.00000017	-0.21	Thyroid
								ENSG00000204427.11	ABHD16A	0.00000019	-0.18	Artery - Aorta
								ENSG00000204428.12	LY6G5C	0.0000002	-0.38	Prostate
								ENSG00000255552.7	LY6G6E	0.00000021	0.28	Esophagus - Mucosa
								ENSG00000231852.6	CYP21A2	0.00000024	0.29	Skin - Sun Exposed (Lower leg)
								ENSG00000213676.10	ATF6B	0.00000029	-0.13	Muscle - Skeletal
								ENSG00000204444.10	APOM	0.00000029	-0.14	Muscle - Skeletal
								ENSG00000204338.8	CYP21A1P	0.0000003	-0.28	Skin - Sun Exposed (Lower leg)
								ENSG00000198502.5	HLA-DRB5	0.00000032	-0.31	Adipose - Visceral (Omentum)
								ENSG00000213722.8	DDAH2	0.00000033	-0.24	Adrenal Gland
								ENSG00000198502.5	HLA-DRB5	0.00000033	-0.46	Liver
								ENSG00000213722.8	DDAH2	0.00000034	-0.12	Heart - Atrial Appendage
								ENSG00000204428.12	LY6G5C	0.00000049	-0.28	Esophagus - Gastroesophageal Junction
								ENSG00000204428.12	LY6G5C	0.00000051	-0.27	Artery - Aorta
								ENSG00000240053.8	LY6G5B	0.00000056	-0.23	Brain - Cortex
								ENSG00000204428.12	LY6G5C	0.0000007	-0.57	Brain - Substantia nigra
								ENSG00000204435.13	CSNK2B	0.00000073	0.15	Heart - Left Ventricle
								ENSG00000204435.13	CSNK2B	0.00000074	0.14	Heart - Atrial Appendage
								ENSG00000240053.8	LY6G5B	0.00000076	-0.2	Adrenal Gland
								ENSG00000224389.8	C4B	0.00000078	0.17	Cells - Cultured fibroblasts
								ENSG00000204308.7	RNF5	0.0000009	-0.096	Muscle - Skeletal
								ENSG00000244731.7	C4A	0.00000091	-0.28	Skin - Not Sun Exposed (Suprapubic)
								ENSG00000204338.8	CYP21A1P	0.000001	-0.29	Esophagus - Mucosa
								ENSG00000231852.6	CYP21A2	0.000001	0.27	Whole Blood
								ENSG00000204338.8	CYP21A1P	0.0000012	-0.24	Artery - Tibial
								ENSG00000204427.11	ABHD16A	0.0000013	-0.13	Skin - Sun Exposed (Lower leg)
								ENSG00000213722.8	DDAH2	0.0000013	-0.089	Nerve - Tibial
								ENSG00000198502.5	HLA-DRB5	0.0000014	-0.27	Esophagus - Mucosa
								ENSG00000204387.12	C6orf48	0.0000017	-0.2	Testis
								ENSG00000244731.7	C4A	0.0000018	-0.25	Artery - Aorta
								ENSG00000204536.13	CCHCR1	0.0000019	0.16	Thyroid
								ENSG00000244731.7	C4A	0.000002	-0.19	Muscle - Skeletal
								ENSG00000244731.7	C4A	0.0000023	-0.16	Esophagus - Muscularis
								ENSG00000204428.12	LY6G5C	0.0000025	-0.36	Brain - Frontal Cortex (BA9)
								ENSG00000250535.1	STK19B	0.0000026	0.27	Skin - Sun Exposed (Lower leg)
								ENSG00000204338.8	CYP21A1P	0.0000026	-0.34	Artery - Aorta
								ENSG00000204387.12	C6orf48	0.0000026	-0.07	Whole Blood
								ENSG00000240053.8	LY6G5B	0.0000027	-0.24	Spleen
								ENSG00000213722.8	DDAH2	0.0000032	-0.11	Adipose - Visceral (Omentum)
								ENSG00000224389.8	C4B	0.0000032	0.23	Skin - Sun Exposed (Lower leg)
								ENSG00000204308.7	RNF5	0.0000032	-0.13	Thyroid
								ENSG00000198502.5	HLA-DRB5	0.0000033	-0.31	Esophagus - Muscularis
								ENSG00000240053.8	LY6G5B	0.0000037	-0.31	Brain - Amygdala
								ENSG00000213722.8	DDAH2	0.0000038	-0.11	Lung
								ENSG00000213676.10	ATF6B	0.0000043	-0.18	Cells - Cultured fibroblasts
								ENSG00000204338.8	CYP21A1P	0.0000047	-0.27	Nerve - Tibial
								ENSG00000224389.8	C4B	0.000005	0.21	Esophagus - Mucosa
								ENSG00000204428.12	LY6G5C	0.000005	-0.3	Artery - Coronary
								ENSG00000224389.8	C4B	0.000006	0.25	Skin - Not Sun Exposed (Suprapubic)
								ENSG00000204435.13	CSNK2B	0.0000062	0.092	Muscle - Skeletal
								ENSG00000244731.7	C4A	0.0000065	-0.24	Esophagus - Gastroesophageal Junction
								ENSG00000204463.12	BAG6	0.0000069	-0.17	Esophagus - Gastroesophageal Junction
								ENSG00000213676.10	ATF6B	0.0000072	-0.16	Stomach
								ENSG00000204427.11	ABHD16A	0.0000088	-0.12	Adipose - Subcutaneous
								ENSG00000213722.8	DDAH2	0.0000089	-0.19	Brain - Cerebellar Hemisphere
								ENSG00000204472.12	AIF1	0.0000094	-0.064	Whole Blood
								ENSG00000204463.12	BAG6	0.0000094	-0.12	Esophagus - Muscularis
								ENSG00000204435.13	CSNK2B	0.000011	0.11	Esophagus - Muscularis
								ENSG00000244731.7	C4A	0.000011	-0.22	Whole Blood
								ENSG00000204428.12	LY6G5C	0.000011	-0.42	Brain - Spinal cord (cervical c-1)
								ENSG00000204338.8	CYP21A1P	0.000012	-0.25	Heart - Left Ventricle
								ENSG00000204427.11	ABHD16A	0.000013	-0.11	Nerve - Tibial
								ENSG00000198502.5	HLA-DRB5	0.000013	-0.25	Skin - Sun Exposed (Lower leg)
								ENSG00000213760.10	ATP6V1G2	0.000016	-0.17	Esophagus - Muscularis
								ENSG00000244731.7	C4A	0.000016	-0.21	Heart - Atrial Appendage
								ENSG00000204338.8	CYP21A1P	0.000018	-0.45	Brain - Hippocampus
								ENSG00000204338.8	CYP21A1P	0.000018	-0.46	Brain - Cerebellum
								ENSG00000244731.7	C4A	0.000018	-0.22	Colon - Sigmoid
								ENSG00000204435.13	CSNK2B	0.00002	0.052	Whole Blood
								ENSG00000204420.8	MPIG6B	0.00002	0.1	Skin - Sun Exposed (Lower leg)
								ENSG00000204427.11	ABHD16A	0.000021	0.21	Brain - Nucleus accumbens (basal ganglia)
								ENSG00000204463.12	BAG6	0.000022	-0.23	Artery - Coronary
								ENSG00000244731.7	C4A	0.000022	-0.19	Breast - Mammary Tissue
								ENSG00000204469.12	PRRC2A	0.000023	-0.11	Muscle - Skeletal
								ENSG00000204338.8	CYP21A1P	0.000024	-0.22	Lung
								ENSG00000231852.6	CYP21A2	0.000024	0.23	Adipose - Subcutaneous
								ENSG00000204420.8	MPIG6B	0.000025	0.17	Esophagus - Mucosa
								ENSG00000204338.8	CYP21A1P	0.000025	-0.26	Colon - Sigmoid
								ENSG00000198502.5	HLA-DRB5	0.000026	-0.32	Pancreas
								ENSG00000204338.8	CYP21A1P	0.000026	-0.42	Brain - Frontal Cortex (BA9)
								ENSG00000204338.8	CYP21A1P	0.00003	-0.28	Stomach
								ENSG00000244731.7	C4A	0.00003	-0.19	Heart - Left Ventricle
								ENSG00000204516.9	MICB	0.00003	0.21	Esophagus - Mucosa
								ENSG00000204338.8	CYP21A1P	0.00003	-0.42	Brain - Cortex
								ENSG00000204338.8	CYP21A1P	0.000031	-0.26	Esophagus - Gastroesophageal Junction
								ENSG00000240053.8	LY6G5B	0.000032	-0.21	Brain - Nucleus accumbens (basal ganglia)
								ENSG00000198502.5	HLA-DRB5	0.000033	-0.28	Colon - Transverse
								ENSG00000240053.8	LY6G5B	0.000035	-0.21	Pituitary
								ENSG00000204421.2	LY6G6C	0.000036	0.48	Brain - Caudate (basal ganglia)
								ENSG00000244731.7	C4A	0.000037	-0.2	Skin - Sun Exposed (Lower leg)
								ENSG00000198502.5	HLA-DRB5	0.000037	-0.25	Breast - Mammary Tissue
								ENSG00000204428.12	LY6G5C	0.00004	-0.4	Brain - Hippocampus
								ENSG00000204348.9	DXO	0.000041	-0.12	Adipose - Subcutaneous
								ENSG00000240053.8	LY6G5B	0.000041	-0.22	Minor Salivary Gland
								ENSG00000229391.7	HLA-DRB6	0.000042	0.24	Stomach
								ENSG00000198502.5	HLA-DRB5	0.000043	-0.33	Spleen
								ENSG00000244731.7	C4A	0.000044	-0.29	Brain - Hippocampus
								ENSG00000198502.5	HLA-DRB5	0.000047	-0.35	Testis
								ENSG00000244731.7	C4A	0.000047	-0.28	Testis
								ENSG00000213722.8	DDAH2	0.000049	-0.16	Spleen
								ENSG00000204396.10	VWA7	0.000049	-0.17	Whole Blood
								ENSG00000204338.8	CYP21A1P	0.000054	-0.19	Whole Blood
								ENSG00000204536.13	CCHCR1	0.000059	0.14	Adipose - Subcutaneous
								ENSG00000204338.8	CYP21A1P	0.000059	-0.48	Brain - Cerebellar Hemisphere
								ENSG00000204435.13	CSNK2B	0.00006	0.095	Esophagus - Mucosa
								ENSG00000204338.8	CYP21A1P	0.000061	-0.3	Testis
								ENSG00000204338.8	CYP21A1P	0.000061	-0.19	Muscle - Skeletal
								ENSG00000234745.10	HLA-B	0.000062	0.14	Adipose - Visceral (Omentum)
								ENSG00000198502.5	HLA-DRB5	0.000065	-0.31	Esophagus - Gastroesophageal Junction
								ENSG00000250535.1	STK19B	0.000066	0.24	Cells - Cultured fibroblasts
								ENSG00000204387.12	C6orf48	0.000066	-0.13	Adipose - Subcutaneous
								ENSG00000244731.7	C4A	0.000069	-0.19	Nerve - Tibial
								ENSG00000204424.9	LY6G6F	0.000069	-0.17	Thyroid
								ENSG00000240053.8	LY6G5B	0.000073	-0.16	Brain - Cerebellar Hemisphere
								ENSG00000204444.10	APOM	0.000075	-0.28	Adrenal Gland
								ENSG00000234745.10	HLA-B	0.000076	0.17	Stomach
								ENSG00000204427.11	ABHD16A	0.000083	0.18	Brain - Caudate (basal ganglia)
								ENSG00000198502.5	HLA-DRB5	0.000083	-0.32	Colon - Sigmoid
								ENSG00000244731.7	C4A	0.000084	-0.19	Esophagus - Mucosa
								ENSG00000204536.13	CCHCR1	0.000099	0.13	Nerve - Tibial
								ENSG00000204427.11	ABHD16A	0.0001	-0.093	Thyroid
								ENSG00000231852.6	CYP21A2	0.00011	0.23	Skin - Not Sun Exposed (Suprapubic)
								ENSG00000213722.8	DDAH2	0.00011	-0.093	Adipose - Subcutaneous
								ENSG00000204536.13	CCHCR1	0.00014	0.15	Skin - Not Sun Exposed (Suprapubic)
								ENSG00000204475.9	NCR3	0.00015	-0.23	Heart - Left Ventricle
								ENSG00000229391.7	HLA-DRB6	0.00016	0.23	Artery - Aorta
								ENSG00000213722.8	DDAH2	0.00018	-0.12	Skin - Not Sun Exposed (Suprapubic)
								ENSG00000244731.7	C4A	0.00022	-0.15	Artery - Tibial
								ENSG00000204536.13	CCHCR1	0.00023	0.12	Adipose - Visceral (Omentum)
								ENSG00000271581.1	XXbac-BPG248L24.12	0.00025	-0.21	Adipose - Subcutaneous
								ENSG00000250535.1	STK19B	0.00027	0.21	Adipose - Subcutaneous
								ENSG00000206337.10	HCP5	0.0003	-0.11	Skin - Sun Exposed (Lower leg)
								ENSG00000204366.3	ZBTB12	0.00031	-0.1	Thyroid
								ENSG00000277402.1	MIR6891	0.00032	-0.2	Skin - Sun Exposed (Lower leg)
								ENSG00000204387.12	C6orf48	0.00033	-0.11	Skin - Sun Exposed (Lower leg)
6	rs805303	31648589	rs805302	31650344	-1755	1	1	ENSG00000204428.12	LY6G5C	9.7E-69	-0.58	Whole Blood
								ENSG00000204428.12	LY6G5C	1.6E-41	-0.59	Thyroid
								ENSG00000204463.12	BAG6	9e-40	-0.4	Artery - Tibial
								ENSG00000204428.12	LY6G5C	2.6E-38	-0.5	Muscle - Skeletal
								ENSG00000204428.12	LY6G5C	2.4E-34	-0.56	Skin - Sun Exposed (Lower leg)
								ENSG00000204428.12	LY6G5C	2.4E-31	-0.43	Lung
								ENSG00000204428.12	LY6G5C	1.7E-27	-0.46	Adipose - Subcutaneous
								ENSG00000204428.12	LY6G5C	3.4E-27	-0.77	Brain - Nucleus accumbens (basal ganglia)
								ENSG00000204428.12	LY6G5C	1.5E-24	-0.77	Brain - Cerebellum
								ENSG00000204428.12	LY6G5C	1.8E-24	-0.69	Spleen
								ENSG00000240053.8	LY6G5B	9.4E-24	-0.22	Thyroid
								ENSG00000204428.12	LY6G5C	1.2E-22	-0.68	Brain - Cerebellar Hemisphere
								ENSG00000240053.8	LY6G5B	1.6E-22	-0.2	Muscle - Skeletal
								ENSG00000204428.12	LY6G5C	1.7E-22	-0.44	Adipose - Visceral (Omentum)
								ENSG00000240053.8	LY6G5B	1.7E-22	-0.18	Artery - Tibial
								ENSG00000240053.8	LY6G5B	1.3E-21	-0.17	Skin - Sun Exposed (Lower leg)
								ENSG00000240053.8	LY6G5B	3.2E-20	-0.2	Nerve - Tibial
								ENSG00000240053.8	LY6G5B	8.9E-20	-0.28	Colon - Transverse
								ENSG00000204428.12	LY6G5C	1.6E-19	-0.76	Brain - Caudate (basal ganglia)
								ENSG00000204428.12	LY6G5C	3.3E-19	-0.75	Brain - Putamen (basal ganglia)
								ENSG00000204428.12	LY6G5C	0.0000000000000000012	-0.46	Skin - Not Sun Exposed (Suprapubic)
								ENSG00000240053.8	LY6G5B	0.0000000000000000033	-0.21	Esophagus - Muscularis
								ENSG00000240053.8	LY6G5B	0.000000000000000006	-0.17	Adipose - Subcutaneous
								ENSG00000204428.12	LY6G5C	0.000000000000000012	-0.43	Nerve - Tibial
								ENSG00000204421.2	LY6G6C	0.000000000000000082	0.36	Esophagus - Mucosa
								ENSG00000240053.8	LY6G5B	0.000000000000000084	-0.22	Esophagus - Mucosa
								ENSG00000204428.12	LY6G5C	0.00000000000000025	-0.38	Esophagus - Muscularis
								ENSG00000240053.8	LY6G5B	0.00000000000000025	-0.27	Cells - Cultured fibroblasts
								ENSG00000240053.8	LY6G5B	0.00000000000000063	-0.15	Whole Blood
								ENSG00000204428.12	LY6G5C	0.0000000000000015	-0.25	Testis
								ENSG00000240053.8	LY6G5B	0.000000000000002	-0.22	Artery - Aorta
								ENSG00000204428.12	LY6G5C	0.0000000000000095	-0.43	Pituitary
								ENSG00000240053.8	LY6G5B	0.000000000000011	-0.26	Stomach
								ENSG00000204428.12	LY6G5C	0.000000000000024	-0.6	Brain - Cortex
								ENSG00000204469.12	PRRC2A	0.000000000000035	-0.19	Testis
								ENSG00000240053.8	LY6G5B	0.000000000000048	-0.14	Skin - Not Sun Exposed (Suprapubic)
								ENSG00000240053.8	LY6G5B	0.00000000000012	-0.18	Heart - Left Ventricle
								ENSG00000240053.8	LY6G5B	0.00000000000015	-0.14	Lung
								ENSG00000198502.5	HLA-DRB5	0.00000000000021	-0.4	Thyroid
								ENSG00000198502.5	HLA-DRB5	0.00000000000045	-0.39	Lung
								ENSG00000204438.10	GPANK1	0.00000000000063	0.16	Muscle - Skeletal
								ENSG00000213722.8	DDAH2	0.00000000000064	-0.12	Muscle - Skeletal
								ENSG00000198502.5	HLA-DRB5	0.0000000000011	-0.27	Whole Blood
								ENSG00000240053.8	LY6G5B	0.0000000000013	-0.17	Adipose - Visceral (Omentum)
								ENSG00000198502.5	HLA-DRB5	0.0000000000016	-0.34	Muscle - Skeletal
								ENSG00000240053.8	LY6G5B	0.000000000003	-0.2	Heart - Atrial Appendage
								ENSG00000204428.12	LY6G5C	0.0000000000038	-0.77	Brain - Amygdala
								ENSG00000240053.8	LY6G5B	0.000000000004	-0.2	Breast - Mammary Tissue
								ENSG00000204428.12	LY6G5C	0.000000000012	-0.58	Brain - Anterior cingulate cortex (BA24)
								ENSG00000213722.8	DDAH2	0.000000000028	-0.15	Cells - Cultured fibroblasts
								ENSG00000224389.8	C4B	0.000000000059	0.36	Whole Blood
								ENSG00000198502.5	HLA-DRB5	0.000000000066	-0.35	Adipose - Subcutaneous
								ENSG00000198502.5	HLA-DRB5	0.000000000096	-0.48	Heart - Left Ventricle
								ENSG00000204428.12	LY6G5C	0.0000000001	-0.37	Colon - Sigmoid
								ENSG00000204428.12	LY6G5C	0.00000000013	-0.3	Esophagus - Mucosa
								ENSG00000240053.8	LY6G5B	0.00000000017	-0.21	Colon - Sigmoid
								ENSG00000240053.8	LY6G5B	0.0000000003	-0.2	Esophagus - Gastroesophageal Junction
								ENSG00000198502.5	HLA-DRB5	0.00000000033	-0.36	Skin - Not Sun Exposed (Suprapubic)
								ENSG00000204463.12	BAG6	0.00000000045	-0.22	Artery - Aorta
								ENSG00000204428.12	LY6G5C	0.00000000052	-0.48	Brain - Hypothalamus
								ENSG00000198502.5	HLA-DRB5	0.0000000007	-0.42	Artery - Aorta
								ENSG00000213722.8	DDAH2	0.00000000072	-0.27	Brain - Cerebellum
								ENSG00000198502.5	HLA-DRB5	0.00000000072	-0.31	Artery - Tibial
								ENSG00000204536.13	CCHCR1	0.00000000078	0.2	Thyroid
								ENSG00000198502.5	HLA-DRB5	0.00000000095	-0.36	Nerve - Tibial
								ENSG00000204427.11	ABHD16A	0.00000000097	-0.16	Artery - Tibial
								ENSG00000240053.8	LY6G5B	0.0000000014	-0.28	Brain - Cerebellum
								ENSG00000244731.7	C4A	0.0000000018	-0.28	Adipose - Subcutaneous
								ENSG00000204469.12	PRRC2A	0.0000000025	-0.077	Whole Blood
								ENSG00000240053.8	LY6G5B	0.000000004	-0.31	Prostate
								ENSG00000204428.12	LY6G5C	0.000000005	-0.31	Artery - Aorta
								ENSG00000240053.8	LY6G5B	0.0000000051	-0.24	Testis
								ENSG00000204428.12	LY6G5C	0.0000000065	-0.24	Artery - Tibial
								ENSG00000204428.12	LY6G5C	0.0000000068	-0.45	Brain - Frontal Cortex (BA9)
								ENSG00000204428.12	LY6G5C	0.0000000069	-0.3	Breast - Mammary Tissue
								ENSG00000204428.12	LY6G5C	0.0000000078	-0.47	Small Intestine - Terminal Ileum
								ENSG00000213676.10	ATF6B	0.000000011	-0.14	Muscle - Skeletal
								ENSG00000198502.5	HLA-DRB5	0.000000011	-0.35	Adipose - Visceral (Omentum)
								ENSG00000240053.8	LY6G5B	0.000000015	-0.23	Pancreas
								ENSG00000204427.11	ABHD16A	0.000000015	-0.19	Artery - Aorta
								ENSG00000240053.8	LY6G5B	0.000000025	-0.25	Brain - Cortex
								ENSG00000198502.5	HLA-DRB5	0.000000026	-0.49	Liver
								ENSG00000213722.8	DDAH2	0.000000029	-0.25	Adrenal Gland
								ENSG00000204338.8	CYP21A1P	0.000000033	-0.35	Skin - Not Sun Exposed (Suprapubic)
								ENSG00000240053.8	LY6G5B	0.000000035	-0.24	Artery - Coronary
								ENSG00000204463.12	BAG6	0.000000035	-0.22	Colon - Sigmoid
								ENSG00000240053.8	LY6G5B	0.000000039	-0.21	Adrenal Gland
								ENSG00000213722.8	DDAH2	0.000000039	-0.13	Heart - Left Ventricle
								ENSG00000204338.8	CYP21A1P	0.000000044	-0.23	Thyroid
								ENSG00000204338.8	CYP21A1P	0.000000051	-0.3	Adipose - Subcutaneous
								ENSG00000198502.5	HLA-DRB5	0.00000006	-0.3	Skin - Sun Exposed (Lower leg)
								ENSG00000204428.12	LY6G5C	0.000000066	-0.59	Brain - Substantia nigra
								ENSG00000198502.5	HLA-DRB5	0.000000067	-0.36	Esophagus - Muscularis
								ENSG00000244731.7	C4A	0.000000076	-0.22	Lung
								ENSG00000204428.12	LY6G5C	0.000000077	-0.3	Esophagus - Gastroesophageal Junction
								ENSG00000204427.11	ABHD16A	0.000000078	-0.14	Skin - Sun Exposed (Lower leg)
								ENSG00000204428.12	LY6G5C	0.000000091	-0.39	Prostate
								ENSG00000198502.5	HLA-DRB5	0.000000093	-0.6	Cells - EBV-transformed lymphocytes
								ENSG00000204428.12	LY6G5C	0.0000001	-0.5	Brain - Spinal cord (cervical c-1)
								ENSG00000231852.6	CYP21A2	0.00000015	0.29	Skin - Sun Exposed (Lower leg)
								ENSG00000244731.7	C4A	0.00000017	-0.19	Cells - Cultured fibroblasts
								ENSG00000255552.7	LY6G6E	0.0000002	0.29	Esophagus - Mucosa
								ENSG00000213722.8	DDAH2	0.00000022	-0.12	Lung
								ENSG00000198502.5	HLA-DRB5	0.00000025	-0.28	Esophagus - Mucosa
								ENSG00000213676.10	ATF6B	0.00000026	-0.21	Cells - Cultured fibroblasts
								ENSG00000224389.8	C4B	0.00000027	0.29	Skin - Not Sun Exposed (Suprapubic)
								ENSG00000204444.10	APOM	0.00000029	-0.14	Muscle - Skeletal
								ENSG00000213760.10	ATP6V1G2	0.0000003	-0.2	Esophagus - Muscularis
								ENSG00000204428.12	LY6G5C	0.00000036	-0.48	Brain - Hippocampus
								ENSG00000204420.8	MPIG6B	0.00000039	0.21	Esophagus - Mucosa
								ENSG00000231852.6	CYP21A2	0.0000004	0.28	Whole Blood
								ENSG00000244731.7	C4A	0.00000041	-0.2	Muscle - Skeletal
								ENSG00000204344.14	STK19	0.00000042	-0.19	Nerve - Tibial
								ENSG00000204428.12	LY6G5C	0.00000052	-0.33	Artery - Coronary
								ENSG00000204338.8	CYP21A1P	0.00000056	-0.3	Esophagus - Mucosa
								ENSG00000198502.5	HLA-DRB5	0.00000058	-0.37	Pancreas
								ENSG00000204420.8	MPIG6B	0.00000058	0.12	Skin - Sun Exposed (Lower leg)
								ENSG00000204435.13	CSNK2B	0.00000059	0.15	Heart - Left Ventricle
								ENSG00000230622.1	UQCRHP1	0.00000064	-0.33	Testis
								ENSG00000204435.13	CSNK2B	0.00000069	0.14	Heart - Atrial Appendage
								ENSG00000213722.8	DDAH2	0.00000071	-0.12	Adipose - Visceral (Omentum)
								ENSG00000240053.8	LY6G5B	0.00000097	-0.32	Brain - Amygdala
								ENSG00000244731.7	C4A	0.0000011	-0.19	Thyroid
								ENSG00000213722.8	DDAH2	0.0000012	-0.12	Heart - Atrial Appendage
								ENSG00000240053.8	LY6G5B	0.0000012	-0.24	Spleen
								ENSG00000224389.8	C4B	0.0000015	0.22	Esophagus - Mucosa
								ENSG00000213722.8	DDAH2	0.0000017	-0.088	Nerve - Tibial
								ENSG00000213722.8	DDAH2	0.0000018	-0.2	Brain - Cerebellar Hemisphere
								ENSG00000204338.8	CYP21A1P	0.0000021	-0.22	Esophagus - Muscularis
								ENSG00000204463.12	BAG6	0.0000021	-0.26	Artery - Coronary
								ENSG00000204427.11	ABHD16A	0.0000022	0.23	Brain - Nucleus accumbens (basal ganglia)
								ENSG00000224389.8	C4B	0.0000023	0.23	Skin - Sun Exposed (Lower leg)
								ENSG00000231852.6	CYP21A2	0.0000026	0.26	Adipose - Subcutaneous
								ENSG00000198502.5	HLA-DRB5	0.0000027	-0.29	Breast - Mammary Tissue
								ENSG00000244731.7	C4A	0.0000028	-0.28	Skin - Not Sun Exposed (Suprapubic)
								ENSG00000198502.5	HLA-DRB5	0.0000031	-0.45	Artery - Coronary
								ENSG00000213676.10	ATF6B	0.0000032	-0.17	Stomach
								ENSG00000224389.8	C4B	0.0000038	0.16	Cells - Cultured fibroblasts
								ENSG00000198502.5	HLA-DRB5	0.0000038	-0.37	Spleen
								ENSG00000204338.8	CYP21A1P	0.0000041	-0.25	Skin - Sun Exposed (Lower leg)
								ENSG00000204428.12	LY6G5C	0.0000046	-0.24	Stomach
								ENSG00000244731.7	C4A	0.0000049	-0.23	Whole Blood
								ENSG00000204427.11	ABHD16A	0.0000052	-0.11	Nerve - Tibial
								ENSG00000244731.7	C4A	0.0000053	-0.22	Heart - Atrial Appendage
								ENSG00000198502.5	HLA-DRB5	0.0000054	-0.37	Colon - Sigmoid
								ENSG00000204308.7	RNF5	0.0000055	-0.09	Muscle - Skeletal
								ENSG00000204396.10	VWA7	0.0000061	-0.2	Whole Blood
								ENSG00000204338.8	CYP21A1P	0.0000061	-0.22	Artery - Tibial
								ENSG00000198502.5	HLA-DRB5	0.0000066	-0.39	Testis
								ENSG00000240053.8	LY6G5B	0.000007	-0.18	Brain - Cerebellar Hemisphere
								ENSG00000240053.8	LY6G5B	0.0000073	-0.22	Brain - Nucleus accumbens (basal ganglia)
								ENSG00000204463.12	BAG6	0.0000074	-0.12	Esophagus - Muscularis
								ENSG00000250535.1	STK19B	0.0000075	0.26	Skin - Sun Exposed (Lower leg)
								ENSG00000204427.11	ABHD16A	0.0000094	0.19	Brain - Caudate (basal ganglia)
								ENSG00000240053.8	LY6G5B	0.0000095	-0.19	Brain - Frontal Cortex (BA9)
								ENSG00000213722.8	DDAH2	0.0000096	-0.18	Spleen
								ENSG00000244731.7	C4A	0.0000097	-0.24	Esophagus - Gastroesophageal Junction
								ENSG00000204435.13	CSNK2B	0.00001	0.09	Muscle - Skeletal
								ENSG00000204396.10	VWA7	0.000011	-0.36	Minor Salivary Gland
								ENSG00000204435.13	CSNK2B	0.000012	0.11	Esophagus - Muscularis
								ENSG00000204435.13	CSNK2B	0.000013	0.1	Esophagus - Mucosa
								ENSG00000204536.13	CCHCR1	0.000013	0.17	Skin - Not Sun Exposed (Suprapubic)
								ENSG00000240053.8	LY6G5B	0.000013	-0.22	Pituitary
								ENSG00000244731.7	C4A	0.000013	-0.16	Esophagus - Muscularis
								ENSG00000204396.10	VWA7	0.000013	-0.29	Artery - Aorta
								ENSG00000204308.7	RNF5	0.000015	-0.12	Thyroid
								ENSG00000240053.8	LY6G5B	0.000015	-0.24	Minor Salivary Gland
								ENSG00000204427.11	ABHD16A	0.000016	-0.12	Adipose - Subcutaneous
								ENSG00000213722.8	DDAH2	0.000017	-0.1	Adipose - Subcutaneous
								ENSG00000204428.12	LY6G5C	0.000017	-0.23	Colon - Transverse
								ENSG00000250535.1	STK19B	0.000017	0.26	Cells - Cultured fibroblasts
								ENSG00000244731.7	C4A	0.000017	-0.22	Artery - Aorta
								ENSG00000204536.13	CCHCR1	0.000017	0.15	Nerve - Tibial
								ENSG00000198502.5	HLA-DRB5	0.000018	-0.34	Heart - Atrial Appendage
								ENSG00000204338.8	CYP21A1P	0.000018	-0.46	Brain - Cerebellum
								ENSG00000204472.12	AIF1	0.000019	-0.062	Whole Blood
								ENSG00000244731.7	C4A	0.00002	-0.22	Colon - Sigmoid
								ENSG00000204387.12	C6orf48	0.000022	-0.14	Adipose - Subcutaneous
								ENSG00000204469.12	PRRC2A	0.000022	-0.11	Muscle - Skeletal
								ENSG00000204421.2	LY6G6C	0.000023	0.48	Brain - Caudate (basal ganglia)
								ENSG00000204387.12	C6orf48	0.000024	-0.17	Testis
								ENSG00000204427.11	ABHD16A	0.000026	-0.23	Adrenal Gland
								ENSG00000204338.8	CYP21A1P	0.000028	-0.2	Whole Blood
								ENSG00000240053.8	LY6G5B	0.00003	-0.34	Cells - EBV-transformed lymphocytes
								ENSG00000204428.12	LY6G5C	0.000031	-0.37	Vagina
								ENSG00000204420.8	MPIG6B	0.000033	0.48	Brain - Caudate (basal ganglia)
								ENSG00000244731.7	C4A	0.000034	-0.28	Testis
								ENSG00000204427.11	ABHD16A	0.000036	-0.14	Cells - Cultured fibroblasts
								ENSG00000213722.8	DDAH2	0.000036	-0.14	Skin - Not Sun Exposed (Suprapubic)
								ENSG00000204338.8	CYP21A1P	0.000036	-0.23	Heart - Left Ventricle
								ENSG00000244731.7	C4A	0.000039	-0.2	Skin - Sun Exposed (Lower leg)
								ENSG00000204338.8	CYP21A1P	0.000039	-0.25	Colon - Sigmoid
								ENSG00000198502.5	HLA-DRB5	0.000042	-0.32	Esophagus - Gastroesophageal Junction
								ENSG00000204536.13	CCHCR1	0.000043	0.15	Adipose - Subcutaneous
								ENSG00000240053.8	LY6G5B	0.000052	-0.2	Ovary
								ENSG00000204387.12	C6orf48	0.000053	-0.061	Whole Blood
								ENSG00000204536.13	CCHCR1	0.000053	0.13	Adipose - Visceral (Omentum)
								ENSG00000234745.10	HLA-B	0.000054	0.14	Adipose - Visceral (Omentum)
								ENSG00000198502.5	HLA-DRB5	0.000055	-0.27	Colon - Transverse
								ENSG00000234745.10	HLA-B	0.00006	0.2	Pancreas
								ENSG00000204338.8	CYP21A1P	0.000064	-0.23	Nerve - Tibial
								ENSG00000204427.11	ABHD16A	0.000064	-0.095	Thyroid
								ENSG00000198502.5	HLA-DRB5	0.000065	-0.35	Pituitary
								ENSG00000204338.8	CYP21A1P	0.000069	-0.4	Brain - Cortex
								ENSG00000204427.11	ABHD16A	0.000069	-0.11	Lung
								ENSG00000244731.7	C4A	0.000086	-0.17	Breast - Mammary Tissue
								ENSG00000204338.8	CYP21A1P	0.000092	-0.28	Artery - Aorta
								ENSG00000204435.13	CSNK2B	0.000093	0.083	Lung
								ENSG00000204424.9	LY6G6F	0.000093	-0.17	Thyroid
								ENSG00000250535.1	STK19B	0.000096	0.22	Adipose - Subcutaneous
								ENSG00000244731.7	C4A	0.0001	-0.19	Nerve - Tibial
								ENSG00000213722.8	DDAH2	0.0001	-0.13	Brain - Cortex
								ENSG00000204536.13	CCHCR1	0.00011	0.12	Colon - Transverse
								ENSG00000204435.13	CSNK2B	0.00011	0.056	Skin - Not Sun Exposed (Suprapubic)
								ENSG00000204463.12	BAG6	0.00012	-0.15	Esophagus - Gastroesophageal Junction
								ENSG00000244731.7	C4A	0.00013	-0.18	Esophagus - Mucosa
								ENSG00000244355.7	LY6G6D	0.00013	0.23	Esophagus - Mucosa
								ENSG00000244731.7	C4A	0.00014	-0.17	Heart - Left Ventricle
								ENSG00000277402.1	MIR6891	0.00015	-0.21	Skin - Sun Exposed (Lower leg)
								ENSG00000204396.10	VWA7	0.00015	-0.14	Adipose - Visceral (Omentum)
								ENSG00000231852.6	CYP21A2	0.00015	0.23	Skin - Not Sun Exposed (Suprapubic)
								ENSG00000250535.1	STK19B	0.00016	0.24	Esophagus - Mucosa
								ENSG00000228789.6	HCG22	0.00016	-0.21	Lung
								ENSG00000204338.8	CYP21A1P	0.00016	-0.18	Muscle - Skeletal
								ENSG00000204427.11	ABHD16A	0.00017	-0.12	Adipose - Visceral (Omentum)
								ENSG00000204338.8	CYP21A1P	0.00017	-0.28	Testis
								ENSG00000204389.9	HSPA1A	0.00017	-0.095	Cells - Cultured fibroblasts
								ENSG00000204424.9	LY6G6F	0.00017	0.21	Esophagus - Mucosa
								ENSG00000204531.17	POU5F1	0.00019	0.23	Nerve - Tibial
								ENSG00000204427.11	ABHD16A	0.00019	-0.13	Esophagus - Muscularis
								ENSG00000204516.9	MICB	0.00019	0.19	Esophagus - Mucosa
								ENSG00000213719.8	CLIC1	0.00023	-0.077	Muscle - Skeletal
								ENSG00000204344.14	STK19	0.00029	-0.12	Artery - Tibial
								ENSG00000204348.9	DXO	0.0003	-0.1	Adipose - Subcutaneous
								ENSG00000204387.12	C6orf48	0.00038	-0.11	Skin - Sun Exposed (Lower leg)
6	rs805303	31648589	rs805301	31650344	-1755	1	1	ENSG00000204428.12	LY6G5C	9.7E-69	-0.58	Whole Blood
								ENSG00000204428.12	LY6G5C	1.6E-41	-0.59	Thyroid
								ENSG00000204463.12	BAG6	9e-40	-0.4	Artery - Tibial
								ENSG00000204428.12	LY6G5C	2.6E-38	-0.5	Muscle - Skeletal
								ENSG00000204428.12	LY6G5C	2.4E-34	-0.56	Skin - Sun Exposed (Lower leg)
								ENSG00000204428.12	LY6G5C	2.4E-31	-0.43	Lung
								ENSG00000204428.12	LY6G5C	1.7E-27	-0.46	Adipose - Subcutaneous
								ENSG00000204428.12	LY6G5C	3.4E-27	-0.77	Brain - Nucleus accumbens (basal ganglia)
								ENSG00000204428.12	LY6G5C	1.5E-24	-0.77	Brain - Cerebellum
								ENSG00000204428.12	LY6G5C	1.8E-24	-0.69	Spleen
								ENSG00000240053.8	LY6G5B	9.4E-24	-0.22	Thyroid
								ENSG00000204428.12	LY6G5C	1.2E-22	-0.68	Brain - Cerebellar Hemisphere
								ENSG00000240053.8	LY6G5B	1.6E-22	-0.2	Muscle - Skeletal
								ENSG00000204428.12	LY6G5C	1.7E-22	-0.44	Adipose - Visceral (Omentum)
								ENSG00000240053.8	LY6G5B	1.7E-22	-0.18	Artery - Tibial
								ENSG00000240053.8	LY6G5B	1.3E-21	-0.17	Skin - Sun Exposed (Lower leg)
								ENSG00000240053.8	LY6G5B	3.2E-20	-0.2	Nerve - Tibial
								ENSG00000240053.8	LY6G5B	8.9E-20	-0.28	Colon - Transverse
								ENSG00000204428.12	LY6G5C	1.6E-19	-0.76	Brain - Caudate (basal ganglia)
								ENSG00000204428.12	LY6G5C	3.3E-19	-0.75	Brain - Putamen (basal ganglia)
								ENSG00000204428.12	LY6G5C	0.0000000000000000012	-0.46	Skin - Not Sun Exposed (Suprapubic)
								ENSG00000240053.8	LY6G5B	0.0000000000000000033	-0.21	Esophagus - Muscularis
								ENSG00000240053.8	LY6G5B	0.000000000000000006	-0.17	Adipose - Subcutaneous
								ENSG00000204428.12	LY6G5C	0.000000000000000012	-0.43	Nerve - Tibial
								ENSG00000204421.2	LY6G6C	0.000000000000000082	0.36	Esophagus - Mucosa
								ENSG00000240053.8	LY6G5B	0.000000000000000084	-0.22	Esophagus - Mucosa
								ENSG00000204428.12	LY6G5C	0.00000000000000025	-0.38	Esophagus - Muscularis
								ENSG00000240053.8	LY6G5B	0.00000000000000025	-0.27	Cells - Cultured fibroblasts
								ENSG00000240053.8	LY6G5B	0.00000000000000063	-0.15	Whole Blood
								ENSG00000204428.12	LY6G5C	0.0000000000000015	-0.25	Testis
								ENSG00000240053.8	LY6G5B	0.000000000000002	-0.22	Artery - Aorta
								ENSG00000204428.12	LY6G5C	0.0000000000000095	-0.43	Pituitary
								ENSG00000240053.8	LY6G5B	0.000000000000011	-0.26	Stomach
								ENSG00000204428.12	LY6G5C	0.000000000000024	-0.6	Brain - Cortex
								ENSG00000204469.12	PRRC2A	0.000000000000035	-0.19	Testis
								ENSG00000240053.8	LY6G5B	0.000000000000048	-0.14	Skin - Not Sun Exposed (Suprapubic)
								ENSG00000240053.8	LY6G5B	0.00000000000012	-0.18	Heart - Left Ventricle
								ENSG00000240053.8	LY6G5B	0.00000000000015	-0.14	Lung
								ENSG00000198502.5	HLA-DRB5	0.00000000000021	-0.4	Thyroid
								ENSG00000198502.5	HLA-DRB5	0.00000000000045	-0.39	Lung
								ENSG00000204438.10	GPANK1	0.00000000000063	0.16	Muscle - Skeletal
								ENSG00000213722.8	DDAH2	0.00000000000064	-0.12	Muscle - Skeletal
								ENSG00000198502.5	HLA-DRB5	0.0000000000011	-0.27	Whole Blood
								ENSG00000240053.8	LY6G5B	0.0000000000013	-0.17	Adipose - Visceral (Omentum)
								ENSG00000198502.5	HLA-DRB5	0.0000000000016	-0.34	Muscle - Skeletal
								ENSG00000240053.8	LY6G5B	0.000000000003	-0.2	Heart - Atrial Appendage
								ENSG00000204428.12	LY6G5C	0.0000000000038	-0.77	Brain - Amygdala
								ENSG00000240053.8	LY6G5B	0.000000000004	-0.2	Breast - Mammary Tissue
								ENSG00000204428.12	LY6G5C	0.000000000012	-0.58	Brain - Anterior cingulate cortex (BA24)
								ENSG00000213722.8	DDAH2	0.000000000028	-0.15	Cells - Cultured fibroblasts
								ENSG00000224389.8	C4B	0.000000000059	0.36	Whole Blood
								ENSG00000198502.5	HLA-DRB5	0.000000000066	-0.35	Adipose - Subcutaneous
								ENSG00000198502.5	HLA-DRB5	0.000000000096	-0.48	Heart - Left Ventricle
								ENSG00000204428.12	LY6G5C	0.0000000001	-0.37	Colon - Sigmoid
								ENSG00000204428.12	LY6G5C	0.00000000013	-0.3	Esophagus - Mucosa
								ENSG00000240053.8	LY6G5B	0.00000000017	-0.21	Colon - Sigmoid
								ENSG00000240053.8	LY6G5B	0.0000000003	-0.2	Esophagus - Gastroesophageal Junction
								ENSG00000198502.5	HLA-DRB5	0.00000000033	-0.36	Skin - Not Sun Exposed (Suprapubic)
								ENSG00000204463.12	BAG6	0.00000000045	-0.22	Artery - Aorta
								ENSG00000204428.12	LY6G5C	0.00000000052	-0.48	Brain - Hypothalamus
								ENSG00000198502.5	HLA-DRB5	0.0000000007	-0.42	Artery - Aorta
								ENSG00000213722.8	DDAH2	0.00000000072	-0.27	Brain - Cerebellum
								ENSG00000198502.5	HLA-DRB5	0.00000000072	-0.31	Artery - Tibial
								ENSG00000204536.13	CCHCR1	0.00000000078	0.2	Thyroid
								ENSG00000198502.5	HLA-DRB5	0.00000000095	-0.36	Nerve - Tibial
								ENSG00000204427.11	ABHD16A	0.00000000097	-0.16	Artery - Tibial
								ENSG00000240053.8	LY6G5B	0.0000000014	-0.28	Brain - Cerebellum
								ENSG00000244731.7	C4A	0.0000000018	-0.28	Adipose - Subcutaneous
								ENSG00000204469.12	PRRC2A	0.0000000025	-0.077	Whole Blood
								ENSG00000240053.8	LY6G5B	0.000000004	-0.31	Prostate
								ENSG00000204428.12	LY6G5C	0.000000005	-0.31	Artery - Aorta
								ENSG00000240053.8	LY6G5B	0.0000000051	-0.24	Testis
								ENSG00000204428.12	LY6G5C	0.0000000065	-0.24	Artery - Tibial
								ENSG00000204428.12	LY6G5C	0.0000000068	-0.45	Brain - Frontal Cortex (BA9)
								ENSG00000204428.12	LY6G5C	0.0000000069	-0.3	Breast - Mammary Tissue
								ENSG00000204428.12	LY6G5C	0.0000000078	-0.47	Small Intestine - Terminal Ileum
								ENSG00000213676.10	ATF6B	0.000000011	-0.14	Muscle - Skeletal
								ENSG00000198502.5	HLA-DRB5	0.000000011	-0.35	Adipose - Visceral (Omentum)
								ENSG00000240053.8	LY6G5B	0.000000015	-0.23	Pancreas
								ENSG00000204427.11	ABHD16A	0.000000015	-0.19	Artery - Aorta
								ENSG00000240053.8	LY6G5B	0.000000025	-0.25	Brain - Cortex
								ENSG00000198502.5	HLA-DRB5	0.000000026	-0.49	Liver
								ENSG00000213722.8	DDAH2	0.000000029	-0.25	Adrenal Gland
								ENSG00000204338.8	CYP21A1P	0.000000033	-0.35	Skin - Not Sun Exposed (Suprapubic)
								ENSG00000240053.8	LY6G5B	0.000000035	-0.24	Artery - Coronary
								ENSG00000204463.12	BAG6	0.000000035	-0.22	Colon - Sigmoid
								ENSG00000240053.8	LY6G5B	0.000000039	-0.21	Adrenal Gland
								ENSG00000213722.8	DDAH2	0.000000039	-0.13	Heart - Left Ventricle
								ENSG00000204338.8	CYP21A1P	0.000000044	-0.23	Thyroid
								ENSG00000204338.8	CYP21A1P	0.000000051	-0.3	Adipose - Subcutaneous
								ENSG00000198502.5	HLA-DRB5	0.00000006	-0.3	Skin - Sun Exposed (Lower leg)
								ENSG00000204428.12	LY6G5C	0.000000066	-0.59	Brain - Substantia nigra
								ENSG00000198502.5	HLA-DRB5	0.000000067	-0.36	Esophagus - Muscularis
								ENSG00000244731.7	C4A	0.000000076	-0.22	Lung
								ENSG00000204428.12	LY6G5C	0.000000077	-0.3	Esophagus - Gastroesophageal Junction
								ENSG00000204427.11	ABHD16A	0.000000078	-0.14	Skin - Sun Exposed (Lower leg)
								ENSG00000204428.12	LY6G5C	0.000000091	-0.39	Prostate
								ENSG00000198502.5	HLA-DRB5	0.000000093	-0.6	Cells - EBV-transformed lymphocytes
								ENSG00000204428.12	LY6G5C	0.0000001	-0.5	Brain - Spinal cord (cervical c-1)
								ENSG00000231852.6	CYP21A2	0.00000015	0.29	Skin - Sun Exposed (Lower leg)
								ENSG00000244731.7	C4A	0.00000017	-0.19	Cells - Cultured fibroblasts
								ENSG00000255552.7	LY6G6E	0.0000002	0.29	Esophagus - Mucosa
								ENSG00000213722.8	DDAH2	0.00000022	-0.12	Lung
								ENSG00000198502.5	HLA-DRB5	0.00000025	-0.28	Esophagus - Mucosa
								ENSG00000213676.10	ATF6B	0.00000026	-0.21	Cells - Cultured fibroblasts
								ENSG00000224389.8	C4B	0.00000027	0.29	Skin - Not Sun Exposed (Suprapubic)
								ENSG00000204444.10	APOM	0.00000029	-0.14	Muscle - Skeletal
								ENSG00000213760.10	ATP6V1G2	0.0000003	-0.2	Esophagus - Muscularis
								ENSG00000204428.12	LY6G5C	0.00000036	-0.48	Brain - Hippocampus
								ENSG00000204420.8	MPIG6B	0.00000039	0.21	Esophagus - Mucosa
								ENSG00000231852.6	CYP21A2	0.0000004	0.28	Whole Blood
								ENSG00000244731.7	C4A	0.00000041	-0.2	Muscle - Skeletal
								ENSG00000204344.14	STK19	0.00000042	-0.19	Nerve - Tibial
								ENSG00000204428.12	LY6G5C	0.00000052	-0.33	Artery - Coronary
								ENSG00000204338.8	CYP21A1P	0.00000056	-0.3	Esophagus - Mucosa
								ENSG00000198502.5	HLA-DRB5	0.00000058	-0.37	Pancreas
								ENSG00000204420.8	MPIG6B	0.00000058	0.12	Skin - Sun Exposed (Lower leg)
								ENSG00000204435.13	CSNK2B	0.00000059	0.15	Heart - Left Ventricle
								ENSG00000230622.1	UQCRHP1	0.00000064	-0.33	Testis
								ENSG00000204435.13	CSNK2B	0.00000069	0.14	Heart - Atrial Appendage
								ENSG00000213722.8	DDAH2	0.00000071	-0.12	Adipose - Visceral (Omentum)
								ENSG00000240053.8	LY6G5B	0.00000097	-0.32	Brain - Amygdala
								ENSG00000244731.7	C4A	0.0000011	-0.19	Thyroid
								ENSG00000213722.8	DDAH2	0.0000012	-0.12	Heart - Atrial Appendage
								ENSG00000240053.8	LY6G5B	0.0000012	-0.24	Spleen
								ENSG00000224389.8	C4B	0.0000015	0.22	Esophagus - Mucosa
								ENSG00000213722.8	DDAH2	0.0000017	-0.088	Nerve - Tibial
								ENSG00000213722.8	DDAH2	0.0000018	-0.2	Brain - Cerebellar Hemisphere
								ENSG00000204338.8	CYP21A1P	0.0000021	-0.22	Esophagus - Muscularis
								ENSG00000204463.12	BAG6	0.0000021	-0.26	Artery - Coronary
								ENSG00000204427.11	ABHD16A	0.0000022	0.23	Brain - Nucleus accumbens (basal ganglia)
								ENSG00000224389.8	C4B	0.0000023	0.23	Skin - Sun Exposed (Lower leg)
								ENSG00000231852.6	CYP21A2	0.0000026	0.26	Adipose - Subcutaneous
								ENSG00000198502.5	HLA-DRB5	0.0000027	-0.29	Breast - Mammary Tissue
								ENSG00000244731.7	C4A	0.0000028	-0.28	Skin - Not Sun Exposed (Suprapubic)
								ENSG00000198502.5	HLA-DRB5	0.0000031	-0.45	Artery - Coronary
								ENSG00000213676.10	ATF6B	0.0000032	-0.17	Stomach
								ENSG00000224389.8	C4B	0.0000038	0.16	Cells - Cultured fibroblasts
								ENSG00000198502.5	HLA-DRB5	0.0000038	-0.37	Spleen
								ENSG00000204338.8	CYP21A1P	0.0000041	-0.25	Skin - Sun Exposed (Lower leg)
								ENSG00000204428.12	LY6G5C	0.0000046	-0.24	Stomach
								ENSG00000244731.7	C4A	0.0000049	-0.23	Whole Blood
								ENSG00000204427.11	ABHD16A	0.0000052	-0.11	Nerve - Tibial
								ENSG00000244731.7	C4A	0.0000053	-0.22	Heart - Atrial Appendage
								ENSG00000198502.5	HLA-DRB5	0.0000054	-0.37	Colon - Sigmoid
								ENSG00000204308.7	RNF5	0.0000055	-0.09	Muscle - Skeletal
								ENSG00000204396.10	VWA7	0.0000061	-0.2	Whole Blood
								ENSG00000204338.8	CYP21A1P	0.0000061	-0.22	Artery - Tibial
								ENSG00000198502.5	HLA-DRB5	0.0000066	-0.39	Testis
								ENSG00000240053.8	LY6G5B	0.000007	-0.18	Brain - Cerebellar Hemisphere
								ENSG00000240053.8	LY6G5B	0.0000073	-0.22	Brain - Nucleus accumbens (basal ganglia)
								ENSG00000204463.12	BAG6	0.0000074	-0.12	Esophagus - Muscularis
								ENSG00000250535.1	STK19B	0.0000075	0.26	Skin - Sun Exposed (Lower leg)
								ENSG00000204427.11	ABHD16A	0.0000094	0.19	Brain - Caudate (basal ganglia)
								ENSG00000240053.8	LY6G5B	0.0000095	-0.19	Brain - Frontal Cortex (BA9)
								ENSG00000213722.8	DDAH2	0.0000096	-0.18	Spleen
								ENSG00000244731.7	C4A	0.0000097	-0.24	Esophagus - Gastroesophageal Junction
								ENSG00000204435.13	CSNK2B	0.00001	0.09	Muscle - Skeletal
								ENSG00000204396.10	VWA7	0.000011	-0.36	Minor Salivary Gland
								ENSG00000204435.13	CSNK2B	0.000012	0.11	Esophagus - Muscularis
								ENSG00000204435.13	CSNK2B	0.000013	0.1	Esophagus - Mucosa
								ENSG00000204536.13	CCHCR1	0.000013	0.17	Skin - Not Sun Exposed (Suprapubic)
								ENSG00000240053.8	LY6G5B	0.000013	-0.22	Pituitary
								ENSG00000244731.7	C4A	0.000013	-0.16	Esophagus - Muscularis
								ENSG00000204396.10	VWA7	0.000013	-0.29	Artery - Aorta
								ENSG00000204308.7	RNF5	0.000015	-0.12	Thyroid
								ENSG00000240053.8	LY6G5B	0.000015	-0.24	Minor Salivary Gland
								ENSG00000204427.11	ABHD16A	0.000016	-0.12	Adipose - Subcutaneous
								ENSG00000213722.8	DDAH2	0.000017	-0.1	Adipose - Subcutaneous
								ENSG00000204428.12	LY6G5C	0.000017	-0.23	Colon - Transverse
								ENSG00000250535.1	STK19B	0.000017	0.26	Cells - Cultured fibroblasts
								ENSG00000244731.7	C4A	0.000017	-0.22	Artery - Aorta
								ENSG00000204536.13	CCHCR1	0.000017	0.15	Nerve - Tibial
								ENSG00000198502.5	HLA-DRB5	0.000018	-0.34	Heart - Atrial Appendage
								ENSG00000204338.8	CYP21A1P	0.000018	-0.46	Brain - Cerebellum
								ENSG00000204472.12	AIF1	0.000019	-0.062	Whole Blood
								ENSG00000244731.7	C4A	0.00002	-0.22	Colon - Sigmoid
								ENSG00000204387.12	C6orf48	0.000022	-0.14	Adipose - Subcutaneous
								ENSG00000204469.12	PRRC2A	0.000022	-0.11	Muscle - Skeletal
								ENSG00000204421.2	LY6G6C	0.000023	0.48	Brain - Caudate (basal ganglia)
								ENSG00000204387.12	C6orf48	0.000024	-0.17	Testis
								ENSG00000204427.11	ABHD16A	0.000026	-0.23	Adrenal Gland
								ENSG00000204338.8	CYP21A1P	0.000028	-0.2	Whole Blood
								ENSG00000240053.8	LY6G5B	0.00003	-0.34	Cells - EBV-transformed lymphocytes
								ENSG00000204428.12	LY6G5C	0.000031	-0.37	Vagina
								ENSG00000204420.8	MPIG6B	0.000033	0.48	Brain - Caudate (basal ganglia)
								ENSG00000244731.7	C4A	0.000034	-0.28	Testis
								ENSG00000204427.11	ABHD16A	0.000036	-0.14	Cells - Cultured fibroblasts
								ENSG00000213722.8	DDAH2	0.000036	-0.14	Skin - Not Sun Exposed (Suprapubic)
								ENSG00000204338.8	CYP21A1P	0.000036	-0.23	Heart - Left Ventricle
								ENSG00000244731.7	C4A	0.000039	-0.2	Skin - Sun Exposed (Lower leg)
								ENSG00000204338.8	CYP21A1P	0.000039	-0.25	Colon - Sigmoid
								ENSG00000198502.5	HLA-DRB5	0.000042	-0.32	Esophagus - Gastroesophageal Junction
								ENSG00000204536.13	CCHCR1	0.000043	0.15	Adipose - Subcutaneous
								ENSG00000240053.8	LY6G5B	0.000052	-0.2	Ovary
								ENSG00000204387.12	C6orf48	0.000053	-0.061	Whole Blood
								ENSG00000204536.13	CCHCR1	0.000053	0.13	Adipose - Visceral (Omentum)
								ENSG00000234745.10	HLA-B	0.000054	0.14	Adipose - Visceral (Omentum)
								ENSG00000198502.5	HLA-DRB5	0.000055	-0.27	Colon - Transverse
								ENSG00000234745.10	HLA-B	0.00006	0.2	Pancreas
								ENSG00000204338.8	CYP21A1P	0.000064	-0.23	Nerve - Tibial
								ENSG00000204427.11	ABHD16A	0.000064	-0.095	Thyroid
								ENSG00000198502.5	HLA-DRB5	0.000065	-0.35	Pituitary
								ENSG00000204338.8	CYP21A1P	0.000069	-0.4	Brain - Cortex
								ENSG00000204427.11	ABHD16A	0.000069	-0.11	Lung
								ENSG00000244731.7	C4A	0.000086	-0.17	Breast - Mammary Tissue
								ENSG00000204338.8	CYP21A1P	0.000092	-0.28	Artery - Aorta
								ENSG00000204435.13	CSNK2B	0.000093	0.083	Lung
								ENSG00000204424.9	LY6G6F	0.000093	-0.17	Thyroid
								ENSG00000250535.1	STK19B	0.000096	0.22	Adipose - Subcutaneous
								ENSG00000244731.7	C4A	0.0001	-0.19	Nerve - Tibial
								ENSG00000213722.8	DDAH2	0.0001	-0.13	Brain - Cortex
								ENSG00000204536.13	CCHCR1	0.00011	0.12	Colon - Transverse
								ENSG00000204435.13	CSNK2B	0.00011	0.056	Skin - Not Sun Exposed (Suprapubic)
								ENSG00000204463.12	BAG6	0.00012	-0.15	Esophagus - Gastroesophageal Junction
								ENSG00000244731.7	C4A	0.00013	-0.18	Esophagus - Mucosa
								ENSG00000244355.7	LY6G6D	0.00013	0.23	Esophagus - Mucosa
								ENSG00000244731.7	C4A	0.00014	-0.17	Heart - Left Ventricle
								ENSG00000277402.1	MIR6891	0.00015	-0.21	Skin - Sun Exposed (Lower leg)
								ENSG00000204396.10	VWA7	0.00015	-0.14	Adipose - Visceral (Omentum)
								ENSG00000231852.6	CYP21A2	0.00015	0.23	Skin - Not Sun Exposed (Suprapubic)
								ENSG00000250535.1	STK19B	0.00016	0.24	Esophagus - Mucosa
								ENSG00000228789.6	HCG22	0.00016	-0.21	Lung
								ENSG00000204338.8	CYP21A1P	0.00016	-0.18	Muscle - Skeletal
								ENSG00000204427.11	ABHD16A	0.00017	-0.12	Adipose - Visceral (Omentum)
								ENSG00000204338.8	CYP21A1P	0.00017	-0.28	Testis
								ENSG00000204389.9	HSPA1A	0.00017	-0.095	Cells - Cultured fibroblasts
								ENSG00000204424.9	LY6G6F	0.00017	0.21	Esophagus - Mucosa
								ENSG00000204531.17	POU5F1	0.00019	0.23	Nerve - Tibial
								ENSG00000204427.11	ABHD16A	0.00019	-0.13	Esophagus - Muscularis
								ENSG00000204516.9	MICB	0.00019	0.19	Esophagus - Mucosa
								ENSG00000213719.8	CLIC1	0.00023	-0.077	Muscle - Skeletal
								ENSG00000204344.14	STK19	0.00029	-0.12	Artery - Tibial
								ENSG00000204348.9	DXO	0.0003	-0.1	Adipose - Subcutaneous
								ENSG00000204387.12	C6orf48	0.00038	-0.11	Skin - Sun Exposed (Lower leg)
6	rs805303	31648589	rs813115	31652243	-3654	1	1	ENSG00000204428.12	LY6G5C	9.7E-69	-0.58	Whole Blood
								ENSG00000204428.12	LY6G5C	2.7E-42	-0.59	Thyroid
								ENSG00000204463.12	BAG6	9e-40	-0.4	Artery - Tibial
								ENSG00000204428.12	LY6G5C	4.1E-38	-0.5	Muscle - Skeletal
								ENSG00000204428.12	LY6G5C	2.4E-34	-0.56	Skin - Sun Exposed (Lower leg)
								ENSG00000204428.12	LY6G5C	2.4E-31	-0.43	Lung
								ENSG00000204428.12	LY6G5C	1.8E-27	-0.46	Adipose - Subcutaneous
								ENSG00000204428.12	LY6G5C	3.4E-27	-0.77	Brain - Nucleus accumbens (basal ganglia)
								ENSG00000204428.12	LY6G5C	2.9E-25	-0.79	Brain - Cerebellum
								ENSG00000204428.12	LY6G5C	1.8E-24	-0.69	Spleen
								ENSG00000240053.8	LY6G5B	1.3E-23	-0.22	Thyroid
								ENSG00000204428.12	LY6G5C	1.2E-22	-0.68	Brain - Cerebellar Hemisphere
								ENSG00000204428.12	LY6G5C	1.7E-22	-0.44	Adipose - Visceral (Omentum)
								ENSG00000240053.8	LY6G5B	1.7E-22	-0.18	Artery - Tibial
								ENSG00000240053.8	LY6G5B	3.9E-22	-0.2	Muscle - Skeletal
								ENSG00000240053.8	LY6G5B	1.3E-21	-0.17	Skin - Sun Exposed (Lower leg)
								ENSG00000240053.8	LY6G5B	3.2E-20	-0.2	Nerve - Tibial
								ENSG00000240053.8	LY6G5B	8.9E-20	-0.28	Colon - Transverse
								ENSG00000204428.12	LY6G5C	1.9E-19	-0.76	Brain - Putamen (basal ganglia)
								ENSG00000204428.12	LY6G5C	2.9E-19	-0.47	Skin - Not Sun Exposed (Suprapubic)
								ENSG00000204428.12	LY6G5C	4.9E-19	-0.76	Brain - Caudate (basal ganglia)
								ENSG00000240053.8	LY6G5B	0.0000000000000000033	-0.21	Esophagus - Muscularis
								ENSG00000240053.8	LY6G5B	0.0000000000000000049	-0.17	Adipose - Subcutaneous
								ENSG00000204428.12	LY6G5C	0.000000000000000012	-0.43	Nerve - Tibial
								ENSG00000204421.2	LY6G6C	0.000000000000000082	0.36	Esophagus - Mucosa
								ENSG00000240053.8	LY6G5B	0.000000000000000084	-0.22	Esophagus - Mucosa
								ENSG00000204428.12	LY6G5C	0.00000000000000025	-0.38	Esophagus - Muscularis
								ENSG00000240053.8	LY6G5B	0.00000000000000025	-0.27	Cells - Cultured fibroblasts
								ENSG00000240053.8	LY6G5B	0.00000000000000063	-0.15	Whole Blood
								ENSG00000204428.12	LY6G5C	0.0000000000000015	-0.25	Testis
								ENSG00000240053.8	LY6G5B	0.000000000000002	-0.22	Artery - Aorta
								ENSG00000204428.12	LY6G5C	0.0000000000000095	-0.43	Pituitary
								ENSG00000240053.8	LY6G5B	0.000000000000011	-0.26	Stomach
								ENSG00000204428.12	LY6G5C	0.000000000000031	-0.59	Brain - Cortex
								ENSG00000204469.12	PRRC2A	0.000000000000035	-0.19	Testis
								ENSG00000240053.8	LY6G5B	0.000000000000092	-0.14	Skin - Not Sun Exposed (Suprapubic)
								ENSG00000240053.8	LY6G5B	0.00000000000012	-0.18	Heart - Left Ventricle
								ENSG00000240053.8	LY6G5B	0.00000000000015	-0.14	Lung
								ENSG00000198502.5	HLA-DRB5	0.00000000000016	-0.4	Thyroid
								ENSG00000198502.5	HLA-DRB5	0.00000000000045	-0.39	Lung
								ENSG00000204438.10	GPANK1	0.00000000000053	0.16	Muscle - Skeletal
								ENSG00000213722.8	DDAH2	0.00000000000068	-0.12	Muscle - Skeletal
								ENSG00000198502.5	HLA-DRB5	0.0000000000011	-0.27	Whole Blood
								ENSG00000198502.5	HLA-DRB5	0.0000000000012	-0.35	Muscle - Skeletal
								ENSG00000240053.8	LY6G5B	0.0000000000013	-0.17	Adipose - Visceral (Omentum)
								ENSG00000240053.8	LY6G5B	0.000000000003	-0.2	Heart - Atrial Appendage
								ENSG00000204428.12	LY6G5C	0.0000000000037	-0.6	Brain - Anterior cingulate cortex (BA24)
								ENSG00000204428.12	LY6G5C	0.0000000000038	-0.77	Brain - Amygdala
								ENSG00000240053.8	LY6G5B	0.000000000004	-0.2	Breast - Mammary Tissue
								ENSG00000213722.8	DDAH2	0.000000000028	-0.15	Cells - Cultured fibroblasts
								ENSG00000224389.8	C4B	0.000000000059	0.36	Whole Blood
								ENSG00000198502.5	HLA-DRB5	0.00000000006	-0.35	Adipose - Subcutaneous
								ENSG00000198502.5	HLA-DRB5	0.000000000096	-0.48	Heart - Left Ventricle
								ENSG00000204428.12	LY6G5C	0.0000000001	-0.37	Colon - Sigmoid
								ENSG00000204428.12	LY6G5C	0.00000000013	-0.3	Esophagus - Mucosa
								ENSG00000240053.8	LY6G5B	0.00000000017	-0.21	Colon - Sigmoid
								ENSG00000198502.5	HLA-DRB5	0.0000000002	-0.36	Skin - Not Sun Exposed (Suprapubic)
								ENSG00000240053.8	LY6G5B	0.0000000003	-0.2	Esophagus - Gastroesophageal Junction
								ENSG00000204463.12	BAG6	0.00000000045	-0.22	Artery - Aorta
								ENSG00000204428.12	LY6G5C	0.00000000052	-0.48	Brain - Hypothalamus
								ENSG00000204536.13	CCHCR1	0.00000000063	0.2	Thyroid
								ENSG00000198502.5	HLA-DRB5	0.0000000007	-0.42	Artery - Aorta
								ENSG00000198502.5	HLA-DRB5	0.00000000072	-0.31	Artery - Tibial
								ENSG00000198502.5	HLA-DRB5	0.00000000095	-0.36	Nerve - Tibial
								ENSG00000204427.11	ABHD16A	0.00000000097	-0.16	Artery - Tibial
								ENSG00000213722.8	DDAH2	0.0000000012	-0.27	Brain - Cerebellum
								ENSG00000240053.8	LY6G5B	0.0000000015	-0.28	Brain - Cerebellum
								ENSG00000244731.7	C4A	0.0000000019	-0.28	Adipose - Subcutaneous
								ENSG00000204469.12	PRRC2A	0.0000000025	-0.077	Whole Blood
								ENSG00000240053.8	LY6G5B	0.000000004	-0.31	Prostate
								ENSG00000204428.12	LY6G5C	0.0000000045	-0.46	Brain - Frontal Cortex (BA9)
								ENSG00000204428.12	LY6G5C	0.000000005	-0.31	Artery - Aorta
								ENSG00000240053.8	LY6G5B	0.0000000051	-0.24	Testis
								ENSG00000204428.12	LY6G5C	0.0000000065	-0.24	Artery - Tibial
								ENSG00000213676.10	ATF6B	0.0000000067	-0.14	Muscle - Skeletal
								ENSG00000204428.12	LY6G5C	0.0000000069	-0.3	Breast - Mammary Tissue
								ENSG00000204428.12	LY6G5C	0.0000000078	-0.47	Small Intestine - Terminal Ileum
								ENSG00000198502.5	HLA-DRB5	0.000000011	-0.35	Adipose - Visceral (Omentum)
								ENSG00000240053.8	LY6G5B	0.000000013	-0.26	Brain - Cortex
								ENSG00000240053.8	LY6G5B	0.000000015	-0.23	Pancreas
								ENSG00000204427.11	ABHD16A	0.000000015	-0.19	Artery - Aorta
								ENSG00000204338.8	CYP21A1P	0.000000019	-0.36	Skin - Not Sun Exposed (Suprapubic)
								ENSG00000198502.5	HLA-DRB5	0.000000026	-0.49	Liver
								ENSG00000213722.8	DDAH2	0.000000029	-0.25	Adrenal Gland
								ENSG00000204338.8	CYP21A1P	0.000000031	-0.3	Adipose - Subcutaneous
								ENSG00000240053.8	LY6G5B	0.000000035	-0.24	Artery - Coronary
								ENSG00000204463.12	BAG6	0.000000035	-0.22	Colon - Sigmoid
								ENSG00000240053.8	LY6G5B	0.000000039	-0.21	Adrenal Gland
								ENSG00000213722.8	DDAH2	0.000000039	-0.13	Heart - Left Ventricle
								ENSG00000204338.8	CYP21A1P	0.000000046	-0.23	Thyroid
								ENSG00000198502.5	HLA-DRB5	0.00000006	-0.3	Skin - Sun Exposed (Lower leg)
								ENSG00000204428.12	LY6G5C	0.000000066	-0.59	Brain - Substantia nigra
								ENSG00000198502.5	HLA-DRB5	0.000000067	-0.36	Esophagus - Muscularis
								ENSG00000244731.7	C4A	0.000000076	-0.22	Lung
								ENSG00000204428.12	LY6G5C	0.000000077	-0.3	Esophagus - Gastroesophageal Junction
								ENSG00000204427.11	ABHD16A	0.000000078	-0.14	Skin - Sun Exposed (Lower leg)
								ENSG00000204428.12	LY6G5C	0.000000091	-0.39	Prostate
								ENSG00000198502.5	HLA-DRB5	0.000000093	-0.6	Cells - EBV-transformed lymphocytes
								ENSG00000204428.12	LY6G5C	0.0000001	-0.5	Brain - Spinal cord (cervical c-1)
								ENSG00000231852.6	CYP21A2	0.00000015	0.29	Skin - Sun Exposed (Lower leg)
								ENSG00000244731.7	C4A	0.00000017	-0.19	Cells - Cultured fibroblasts
								ENSG00000224389.8	C4B	0.00000019	0.3	Skin - Not Sun Exposed (Suprapubic)
								ENSG00000255552.7	LY6G6E	0.0000002	0.29	Esophagus - Mucosa
								ENSG00000204444.10	APOM	0.00000021	-0.14	Muscle - Skeletal
								ENSG00000213722.8	DDAH2	0.00000022	-0.12	Lung
								ENSG00000198502.5	HLA-DRB5	0.00000025	-0.28	Esophagus - Mucosa
								ENSG00000213676.10	ATF6B	0.00000026	-0.21	Cells - Cultured fibroblasts
								ENSG00000213760.10	ATP6V1G2	0.0000003	-0.2	Esophagus - Muscularis
								ENSG00000204428.12	LY6G5C	0.00000036	-0.48	Brain - Hippocampus
								ENSG00000204420.8	MPIG6B	0.00000039	0.21	Esophagus - Mucosa
								ENSG00000231852.6	CYP21A2	0.0000004	0.28	Whole Blood
								ENSG00000204344.14	STK19	0.00000042	-0.19	Nerve - Tibial
								ENSG00000244731.7	C4A	0.00000047	-0.2	Muscle - Skeletal
								ENSG00000204428.12	LY6G5C	0.00000052	-0.33	Artery - Coronary
								ENSG00000204338.8	CYP21A1P	0.00000056	-0.3	Esophagus - Mucosa
								ENSG00000198502.5	HLA-DRB5	0.00000058	-0.37	Pancreas
								ENSG00000204420.8	MPIG6B	0.00000058	0.12	Skin - Sun Exposed (Lower leg)
								ENSG00000204435.13	CSNK2B	0.00000059	0.15	Heart - Left Ventricle
								ENSG00000230622.1	UQCRHP1	0.00000064	-0.33	Testis
								ENSG00000204435.13	CSNK2B	0.00000069	0.14	Heart - Atrial Appendage
								ENSG00000213722.8	DDAH2	0.00000071	-0.12	Adipose - Visceral (Omentum)
								ENSG00000240053.8	LY6G5B	0.00000097	-0.32	Brain - Amygdala
								ENSG00000213722.8	DDAH2	0.0000012	-0.12	Heart - Atrial Appendage
								ENSG00000240053.8	LY6G5B	0.0000012	-0.24	Spleen
								ENSG00000224389.8	C4B	0.0000015	0.22	Esophagus - Mucosa
								ENSG00000244731.7	C4A	0.0000016	-0.19	Thyroid
								ENSG00000213722.8	DDAH2	0.0000017	-0.088	Nerve - Tibial
								ENSG00000213722.8	DDAH2	0.0000018	-0.2	Brain - Cerebellar Hemisphere
								ENSG00000204338.8	CYP21A1P	0.0000021	-0.22	Esophagus - Muscularis
								ENSG00000204463.12	BAG6	0.0000021	-0.26	Artery - Coronary
								ENSG00000204427.11	ABHD16A	0.0000022	0.23	Brain - Nucleus accumbens (basal ganglia)
								ENSG00000224389.8	C4B	0.0000023	0.23	Skin - Sun Exposed (Lower leg)
								ENSG00000231852.6	CYP21A2	0.0000026	0.26	Adipose - Subcutaneous
								ENSG00000198502.5	HLA-DRB5	0.0000027	-0.29	Breast - Mammary Tissue
								ENSG00000244731.7	C4A	0.000003	-0.28	Skin - Not Sun Exposed (Suprapubic)
								ENSG00000198502.5	HLA-DRB5	0.0000031	-0.45	Artery - Coronary
								ENSG00000213676.10	ATF6B	0.0000032	-0.17	Stomach
								ENSG00000224389.8	C4B	0.0000038	0.16	Cells - Cultured fibroblasts
								ENSG00000198502.5	HLA-DRB5	0.0000038	-0.37	Spleen
								ENSG00000204308.7	RNF5	0.000004	-0.091	Muscle - Skeletal
								ENSG00000204338.8	CYP21A1P	0.0000041	-0.25	Skin - Sun Exposed (Lower leg)
								ENSG00000204427.11	ABHD16A	0.0000045	0.2	Brain - Caudate (basal ganglia)
								ENSG00000204428.12	LY6G5C	0.0000046	-0.24	Stomach
								ENSG00000244731.7	C4A	0.0000049	-0.23	Whole Blood
								ENSG00000204427.11	ABHD16A	0.0000052	-0.11	Nerve - Tibial
								ENSG00000244731.7	C4A	0.0000053	-0.22	Heart - Atrial Appendage
								ENSG00000198502.5	HLA-DRB5	0.0000054	-0.37	Colon - Sigmoid
								ENSG00000204396.10	VWA7	0.0000061	-0.2	Whole Blood
								ENSG00000204338.8	CYP21A1P	0.0000061	-0.22	Artery - Tibial
								ENSG00000204421.2	LY6G6C	0.0000063	0.52	Brain - Caudate (basal ganglia)
								ENSG00000198502.5	HLA-DRB5	0.0000066	-0.39	Testis
								ENSG00000240053.8	LY6G5B	0.000007	-0.18	Brain - Cerebellar Hemisphere
								ENSG00000240053.8	LY6G5B	0.0000073	-0.22	Brain - Nucleus accumbens (basal ganglia)
								ENSG00000204463.12	BAG6	0.0000074	-0.12	Esophagus - Muscularis
								ENSG00000250535.1	STK19B	0.0000075	0.26	Skin - Sun Exposed (Lower leg)
								ENSG00000204435.13	CSNK2B	0.0000079	0.091	Muscle - Skeletal
								ENSG00000240053.8	LY6G5B	0.0000088	-0.19	Brain - Frontal Cortex (BA9)
								ENSG00000213722.8	DDAH2	0.0000096	-0.18	Spleen
								ENSG00000244731.7	C4A	0.0000097	-0.24	Esophagus - Gastroesophageal Junction
								ENSG00000204396.10	VWA7	0.000011	-0.36	Minor Salivary Gland
								ENSG00000204435.13	CSNK2B	0.000012	0.11	Esophagus - Muscularis
								ENSG00000204435.13	CSNK2B	0.000013	0.1	Esophagus - Mucosa
								ENSG00000240053.8	LY6G5B	0.000013	-0.22	Pituitary
								ENSG00000244731.7	C4A	0.000013	-0.16	Esophagus - Muscularis
								ENSG00000204396.10	VWA7	0.000013	-0.29	Artery - Aorta
								ENSG00000204536.13	CCHCR1	0.000013	0.17	Skin - Not Sun Exposed (Suprapubic)
								ENSG00000213722.8	DDAH2	0.000014	-0.1	Adipose - Subcutaneous
								ENSG00000204308.7	RNF5	0.000014	-0.12	Thyroid
								ENSG00000204420.8	MPIG6B	0.000014	0.5	Brain - Caudate (basal ganglia)
								ENSG00000204387.12	C6orf48	0.000014	-0.14	Adipose - Subcutaneous
								ENSG00000204338.8	CYP21A1P	0.000014	-0.47	Brain - Cerebellum
								ENSG00000240053.8	LY6G5B	0.000015	-0.24	Minor Salivary Gland
								ENSG00000204427.11	ABHD16A	0.000016	-0.12	Adipose - Subcutaneous
								ENSG00000204428.12	LY6G5C	0.000017	-0.23	Colon - Transverse
								ENSG00000250535.1	STK19B	0.000017	0.26	Cells - Cultured fibroblasts
								ENSG00000244731.7	C4A	0.000017	-0.22	Artery - Aorta
								ENSG00000204536.13	CCHCR1	0.000017	0.15	Nerve - Tibial
								ENSG00000204469.12	PRRC2A	0.000017	-0.11	Muscle - Skeletal
								ENSG00000198502.5	HLA-DRB5	0.000018	-0.34	Heart - Atrial Appendage
								ENSG00000204472.12	AIF1	0.000019	-0.062	Whole Blood
								ENSG00000244731.7	C4A	0.00002	-0.22	Colon - Sigmoid
								ENSG00000204387.12	C6orf48	0.000024	-0.17	Testis
								ENSG00000204427.11	ABHD16A	0.000026	-0.23	Adrenal Gland
								ENSG00000204338.8	CYP21A1P	0.000028	-0.2	Whole Blood
								ENSG00000213722.8	DDAH2	0.000029	-0.14	Skin - Not Sun Exposed (Suprapubic)
								ENSG00000240053.8	LY6G5B	0.00003	-0.34	Cells - EBV-transformed lymphocytes
								ENSG00000204428.12	LY6G5C	0.000031	-0.37	Vagina
								ENSG00000244731.7	C4A	0.000034	-0.28	Testis
								ENSG00000204427.11	ABHD16A	0.000036	-0.14	Cells - Cultured fibroblasts
								ENSG00000204338.8	CYP21A1P	0.000036	-0.23	Heart - Left Ventricle
								ENSG00000244731.7	C4A	0.000039	-0.2	Skin - Sun Exposed (Lower leg)
								ENSG00000204338.8	CYP21A1P	0.000039	-0.25	Colon - Sigmoid
								ENSG00000198502.5	HLA-DRB5	0.000042	-0.32	Esophagus - Gastroesophageal Junction
								ENSG00000204536.13	CCHCR1	0.000047	0.15	Adipose - Subcutaneous
								ENSG00000240053.8	LY6G5B	0.000052	-0.2	Ovary
								ENSG00000204387.12	C6orf48	0.000053	-0.061	Whole Blood
								ENSG00000204536.13	CCHCR1	0.000053	0.13	Adipose - Visceral (Omentum)
								ENSG00000204427.11	ABHD16A	0.000054	-0.096	Thyroid
								ENSG00000234745.10	HLA-B	0.000054	0.14	Adipose - Visceral (Omentum)
								ENSG00000198502.5	HLA-DRB5	0.000055	-0.27	Colon - Transverse
								ENSG00000204338.8	CYP21A1P	0.000059	-0.4	Brain - Cortex
								ENSG00000234745.10	HLA-B	0.00006	0.2	Pancreas
								ENSG00000204338.8	CYP21A1P	0.000064	-0.23	Nerve - Tibial
								ENSG00000198502.5	HLA-DRB5	0.000065	-0.35	Pituitary
								ENSG00000204427.11	ABHD16A	0.000069	-0.11	Lung
								ENSG00000244731.7	C4A	0.000086	-0.17	Breast - Mammary Tissue
								ENSG00000204435.13	CSNK2B	0.000091	0.056	Skin - Not Sun Exposed (Suprapubic)
								ENSG00000204338.8	CYP21A1P	0.000092	-0.28	Artery - Aorta
								ENSG00000204435.13	CSNK2B	0.000093	0.083	Lung
								ENSG00000213722.8	DDAH2	0.0001	-0.13	Brain - Cortex
								ENSG00000244731.7	C4A	0.0001	-0.19	Nerve - Tibial
								ENSG00000204536.13	CCHCR1	0.00011	0.12	Colon - Transverse
								ENSG00000250535.1	STK19B	0.00012	0.22	Adipose - Subcutaneous
								ENSG00000204463.12	BAG6	0.00012	-0.15	Esophagus - Gastroesophageal Junction
								ENSG00000204424.9	LY6G6F	0.00012	-0.16	Thyroid
								ENSG00000244731.7	C4A	0.00013	-0.18	Esophagus - Mucosa
								ENSG00000244355.7	LY6G6D	0.00013	0.23	Esophagus - Mucosa
								ENSG00000231852.6	CYP21A2	0.00013	0.24	Skin - Not Sun Exposed (Suprapubic)
								ENSG00000244731.7	C4A	0.00014	-0.17	Heart - Left Ventricle
								ENSG00000204338.8	CYP21A1P	0.00015	-0.18	Muscle - Skeletal
								ENSG00000277402.1	MIR6891	0.00015	-0.21	Skin - Sun Exposed (Lower leg)
								ENSG00000204396.10	VWA7	0.00015	-0.14	Adipose - Visceral (Omentum)
[truncated: 5,437 more rows]
