# Supplementary material for: Sex-Specific Features of the Correlation between GWAS-Noticeable Polymorphisms and Hypertension in Europeans of Russia
Source: Int J Mol Sci. 2023 Apr 25;24(9):7799. doi: 10.3390/ijms24097799 (PMC10178435; doi:10.3390/ijms24097799)
Supplement: Supplementary file 1 [file ijms-24-07799-s001.zip › --Suppl Table S11.xlsx]

## Sheet: Лист1
Supplementary table S11. The sQTL effects of the HTN-associated SNPs in various tissues/organs
(according to Genotype-Tissue Expression (GTEx) (http://www.gtexportal.org/)) ( р <8.0E5, FDR≤0.05)
Chr	SNP		Gencode Id	Gene Symbol	Variant Id	SNP Id	Intron Id	P-Value	NES	Tissue
6	rs1799945	26090951	ENSG00000010704.18	HFE	chr6_26090951_C_G_b38	rs1799945	26087516:26091314:clu_28359	0.000000000016	-0.57	Cells - Cultured fibroblasts
6	rs805303	31648589	ENSG00000204469.12	PRRC2A	chr6_31648589_G_A_b38	rs805303	31632992:31633221:clu_62748	4.9E-97	1	Testis
			ENSG00000204463.12	BAG6	chr6_31648589_G_A_b38	rs805303	31651776:31652235:clu_28909	1.4E-82	1	Whole Blood
			ENSG00000204463.12	BAG6	chr6_31648589_G_A_b38	rs805303	31651776:31652235:clu_36814	2.7E-76	1	Skin - Sun Exposed (Lower leg)
			ENSG00000204463.12	BAG6	chr6_31648589_G_A_b38	rs805303	31651776:31652235:clu_35946	1.2E-60	0.96	Skin - Not Sun Exposed (Suprapubic)
			ENSG00000204463.12	BAG6	chr6_31648589_G_A_b38	rs805303	31651776:31652235:clu_28620	1.9E-51	0.95	Cells - Cultured fibroblasts
			ENSG00000204463.12	BAG6	chr6_31648589_G_A_b38	rs805303	31651776:31652235:clu_28620	1.9E-51	0.95	Cells - Cultured fibroblasts
			ENSG00000204463.12	BAG6	chr6_31648589_G_A_b38	rs805303	31651776:31652235:clu_32961	5e-51	0.86	Artery - Tibial
			ENSG00000204463.12	BAG6	chr6_31648589_G_A_b38	rs805303	31651776:31652235:clu_36965	1.3E-45	0.87	Nerve - Tibial
			ENSG00000204463.12	BAG6	chr6_31648589_G_A_b38	rs805303	31651776:31652235:clu_35002	1.1E-43	0.98	Colon - Transverse
			ENSG00000204463.12	BAG6	chr6_31648589_G_A_b38	rs805303	31651776:31652235:clu_35002	1.1E-43	0.98	Colon - Transverse
			ENSG00000204463.12	BAG6	chr6_31648589_G_A_b38	rs805303	31651776:31652235:clu_35899	5.8E-41	0.76	Adipose - Subcutaneous
			ENSG00000204463.12	BAG6	chr6_31648589_G_A_b38	rs805303	31651776:31652235:clu_33076	2.9E-40	0.8	Esophagus - Muscularis
			ENSG00000204463.12	BAG6	chr6_31648589_G_A_b38	rs805303	31651776:31652235:clu_33362	5.3E-40	0.81	Esophagus - Mucosa
			ENSG00000204463.12	BAG6	chr6_31648589_G_A_b38	rs805303	31651776:31652235:clu_33362	5.3E-40	0.81	Esophagus - Mucosa
			ENSG00000204463.12	BAG6	chr6_31648589_G_A_b38	rs805303	31651776:31652235:clu_37706	5.7E-38	0.79	Lung
			ENSG00000204463.12	BAG6	chr6_31648589_G_A_b38	rs805303	31651776:31652235:clu_34896	6.7E-33	0.77	Adipose - Visceral (Omentum)
			ENSG00000204463.12	BAG6	chr6_31648589_G_A_b38	rs805303	31651776:31652235:clu_34896	6.7E-33	0.77	Adipose - Visceral (Omentum)
			ENSG00000204463.12	BAG6	chr6_31648589_G_A_b38	rs805303	31651776:31652235:clu_36327	1.1E-31	0.73	Breast - Mammary Tissue
			ENSG00000204463.12	BAG6	chr6_31648589_G_A_b38	rs805303	31651776:31652235:clu_36327	1.1E-31	0.73	Breast - Mammary Tissue
			ENSG00000204463.12	BAG6	chr6_31648589_G_A_b38	rs805303	31651776:31652235:clu_32216	1.6E-31	0.85	Stomach
			ENSG00000204463.12	BAG6	chr6_31648589_G_A_b38	rs805303	31651776:31652235:clu_31759	5.7E-30	0.8	Artery - Aorta
			ENSG00000204472.12	AIF1	chr6_31648589_G_A_b38	rs805303	31615736:31616022:clu_28893	1.4E-26	-0.58	Whole Blood
			ENSG00000204463.12	BAG6	chr6_31648589_G_A_b38	rs805303	31651776:31652235:clu_28706	6.2E-26	0.86	Adrenal Gland
			ENSG00000204463.12	BAG6	chr6_31648589_G_A_b38	rs805303	31651776:31652235:clu_31651	3.5E-24	0.74	Esophagus - Gastroesophageal Junction
			ENSG00000204463.12	BAG6	chr6_31648589_G_A_b38	rs805303	31651776:31652235:clu_25535	1.9E-23	2021-02-01	Cells - EBV-transformed lymphocytes
			ENSG00000204463.12	BAG6	chr6_31648589_G_A_b38	rs805303	31651776:31652235:clu_34300	5.3E-19	0.84	Pituitary
			ENSG00000204421.2	LY6G6C	chr6_31648589_G_A_b38	rs805303	31719310:31720250:clu_35985	8.6E-19	-0.47	Skin - Not Sun Exposed (Suprapubic)
			ENSG00000204463.12	BAG6	chr6_31648589_G_A_b38	rs805303	31651776:31652235:clu_28872	0.00000000000000015	0.9	Ovary
			ENSG00000204438.10	GPANK1	chr6_31648589_G_A_b38	rs805303	31665003:31665574:clu_31749	0.00000000000000031	-0.48	Muscle - Skeletal
			ENSG00000204463.12	BAG6	chr6_31648589_G_A_b38	rs805303	31651776:31652235:clu_32439	0.00000000000000048	0.68	Colon - Sigmoid
			ENSG00000204463.12	BAG6	chr6_31648589_G_A_b38	rs805303	31651776:31652235:clu_28741	0.00000000000000096	0.85	Brain - Cortex
			ENSG00000204463.12	BAG6	chr6_31648589_G_A_b38	rs805303	31651776:31652235:clu_29764	0.000000000000001	0.84	Artery - Coronary
			ENSG00000204463.12	BAG6	chr6_31648589_G_A_b38	rs805303	31651776:31652235:clu_28744	0.0000000000000014	0.88	Vagina
			ENSG00000204463.12	BAG6	chr6_31648589_G_A_b38	rs805303	31651776:31652235:clu_32242	0.000000000000056	0.87	Small Intestine - Terminal Ileum
			ENSG00000204428.12	LY6G5C	chr6_31648589_G_A_b38	rs805303	31678604:31679101:clu_62763	0.00000000000011	0.6	Testis
			ENSG00000204421.2	LY6G6C	chr6_31648589_G_A_b38	rs805303	31719310:31720093:clu_36827	0.00000000000047	0.4	Skin - Sun Exposed (Lower leg)
			ENSG00000204463.12	BAG6	chr6_31648589_G_A_b38	rs805303	31651776:31652235:clu_24700	0.0000000000036	0.99	Brain - Anterior cingulate cortex (BA24)
			ENSG00000204463.12	BAG6	chr6_31648589_G_A_b38	rs805303	31651776:31652235:clu_30856	0.0000000000043	0.6	Brain - Cerebellum
			ENSG00000196126.11	HLA-DRB1	chr6_31648589_G_A_b38	rs805303	32517752:32518054:clu_38503	0.0000000000072	-0.44	Thyroid
			ENSG00000198502.5	HLA-DRB5	chr6_31648589_G_A_b38	rs805303	32517752:32518054:clu_38503	0.0000000000072	-0.44	Thyroid
			ENSG00000229391.7	HLA-DRB6	chr6_31648589_G_A_b38	rs805303	32517752:32518054:clu_38503	0.0000000000072	-0.44	Thyroid
			ENSG00000204463.12	BAG6	chr6_31648589_G_A_b38	rs805303	31651776:31652400:clu_31745	0.000000000012	0.33	Muscle - Skeletal
			ENSG00000204463.12	BAG6	chr6_31648589_G_A_b38	rs805303	31651776:31652235:clu_25054	0.000000000015	0.73	Brain - Putamen (basal ganglia)
			ENSG00000204463.12	BAG6	chr6_31648589_G_A_b38	rs805303	31651776:31652235:clu_28478	0.000000000017	0.62	Brain - Nucleus accumbens (basal ganglia)
			ENSG00000204463.12	BAG6	chr6_31648589_G_A_b38	rs805303	31651776:31652235:clu_27909	0.000000000076	0.64	Brain - Caudate (basal ganglia)
			ENSG00000204463.12	BAG6	chr6_31648589_G_A_b38	rs805303	31651776:31652235:clu_31251	0.0000000001	0.58	Spleen
			ENSG00000196126.11	HLA-DRB1	chr6_31648589_G_A_b38	rs805303	32517752:32518054:clu_31898	0.00000000033	-0.37	Muscle - Skeletal
			ENSG00000198502.5	HLA-DRB5	chr6_31648589_G_A_b38	rs805303	32517752:32518054:clu_31898	0.00000000033	-0.37	Muscle - Skeletal
			ENSG00000198502.5	HLA-DRB5	chr6_31648589_G_A_b38	rs805303	32517752:32518054:clu_31898	0.00000000033	-0.37	Muscle - Skeletal
			ENSG00000229391.7	HLA-DRB6	chr6_31648589_G_A_b38	rs805303	32517752:32518054:clu_31898	0.00000000033	-0.37	Muscle - Skeletal
			ENSG00000204438.10	GPANK1	chr6_31648589_G_A_b38	rs805303	31665003:31665574:clu_38324	0.00000000049	-0.4	Thyroid
			ENSG00000204438.10	GPANK1	chr6_31648589_G_A_b38	rs805303	31665003:31665574:clu_28625	0.00000000071	-0.43	Cells - Cultured fibroblasts
			ENSG00000204463.12	BAG6	chr6_31648589_G_A_b38	rs805303	31651776:31652235:clu_26704	0.0000000024	0.6	Brain - Frontal Cortex (BA9)
			ENSG00000204463.12	BAG6	chr6_31648589_G_A_b38	rs805303	31651776:31652235:clu_29481	0.0000000025	0.58	Brain - Cerebellar Hemisphere
			ENSG00000196126.11	HLA-DRB1	chr6_31648589_G_A_b38	rs805303	32517752:32518054:clu_37867	0.0000000033	-0.4	Lung
			ENSG00000198502.5	HLA-DRB5	chr6_31648589_G_A_b38	rs805303	32517752:32518054:clu_37867	0.0000000033	-0.4	Lung
			ENSG00000229391.7	HLA-DRB6	chr6_31648589_G_A_b38	rs805303	32517752:32518054:clu_37867	0.0000000033	-0.4	Lung
			ENSG00000204438.10	GPANK1	chr6_31648589_G_A_b38	rs805303	31665003:31665574:clu_33081	0.000000004	-0.45	Esophagus - Muscularis
			ENSG00000204438.10	GPANK1	chr6_31648589_G_A_b38	rs805303	31665003:31665574:clu_33081	0.000000004	-0.45	Esophagus - Muscularis
			ENSG00000196126.11	HLA-DRB1	chr6_31648589_G_A_b38	rs805303	32517752:32518054:clu_36068	0.0000000044	-0.37	Adipose - Subcutaneous
			ENSG00000198502.5	HLA-DRB5	chr6_31648589_G_A_b38	rs805303	32517752:32518054:clu_36068	0.0000000044	-0.37	Adipose - Subcutaneous
			ENSG00000229391.7	HLA-DRB6	chr6_31648589_G_A_b38	rs805303	32517752:32518054:clu_36068	0.0000000044	-0.37	Adipose - Subcutaneous
			ENSG00000196126.11	HLA-DRB1	chr6_31648589_G_A_b38	rs805303	32517752:32518054:clu_35057	0.0000000057	-0.43	Adipose - Visceral (Omentum)
			ENSG00000198502.5	HLA-DRB5	chr6_31648589_G_A_b38	rs805303	32517752:32518054:clu_35057	0.0000000057	-0.43	Adipose - Visceral (Omentum)
			ENSG00000229391.7	HLA-DRB6	chr6_31648589_G_A_b38	rs805303	32517752:32518054:clu_35057	0.0000000057	-0.43	Adipose - Visceral (Omentum)
			ENSG00000196126.11	HLA-DRB1	chr6_31648589_G_A_b38	rs805303	32517752:32518054:clu_29044	0.0000000057	-0.36	Whole Blood
			ENSG00000198502.5	HLA-DRB5	chr6_31648589_G_A_b38	rs805303	32517752:32518054:clu_29044	0.0000000057	-0.36	Whole Blood
			ENSG00000229391.7	HLA-DRB6	chr6_31648589_G_A_b38	rs805303	32517752:32518054:clu_29044	0.0000000057	-0.36	Whole Blood
			ENSG00000204438.10	GPANK1	chr6_31648589_G_A_b38	rs805303	31665003:31665861:clu_28911	0.000000006	-0.32	Whole Blood
			ENSG00000204438.10	GPANK1	chr6_31648589_G_A_b38	rs805303	31665003:31665861:clu_28911	0.000000006	-0.32	Whole Blood
			ENSG00000196126.11	HLA-DRB1	chr6_31648589_G_A_b38	rs805303	32517752:32518054:clu_36148	0.0000000068	-0.4	Skin - Not Sun Exposed (Suprapubic)
			ENSG00000196126.11	HLA-DRB1	chr6_31648589_G_A_b38	rs805303	32517752:32518054:clu_36148	0.0000000068	-0.4	Skin - Not Sun Exposed (Suprapubic)
			ENSG00000198502.5	HLA-DRB5	chr6_31648589_G_A_b38	rs805303	32517752:32518054:clu_36148	0.0000000068	-0.4	Skin - Not Sun Exposed (Suprapubic)
			ENSG00000229391.7	HLA-DRB6	chr6_31648589_G_A_b38	rs805303	32517752:32518054:clu_36148	0.0000000068	-0.4	Skin - Not Sun Exposed (Suprapubic)
			ENSG00000204472.12	AIF1	chr6_31648589_G_A_b38	rs805303	31615736:31616019:clu_37689	0.0000000075	-0.28	Lung
			ENSG00000204463.12	BAG6	chr6_31648589_G_A_b38	rs805303	31651776:31652235:clu_28990	0.0000000094	0.68	Minor Salivary Gland
			ENSG00000204438.10	GPANK1	chr6_31648589_G_A_b38	rs805303	31665003:31665574:clu_31514	0.000000014	-0.5	Heart - Atrial Appendage
			ENSG00000196126.11	HLA-DRB1	chr6_31648589_G_A_b38	rs805303	32517752:32518054:clu_36988	0.000000014	-0.36	Skin - Sun Exposed (Lower leg)
			ENSG00000198502.5	HLA-DRB5	chr6_31648589_G_A_b38	rs805303	32517752:32518054:clu_36988	0.000000014	-0.36	Skin - Sun Exposed (Lower leg)
			ENSG00000229391.7	HLA-DRB6	chr6_31648589_G_A_b38	rs805303	32517752:32518054:clu_36988	0.000000014	-0.36	Skin - Sun Exposed (Lower leg)
			ENSG00000204428.12	LY6G5C	chr6_31648589_G_A_b38	rs805303	31678604:31679101:clu_28483	0.000000026	0.5	Brain - Nucleus accumbens (basal ganglia)
			ENSG00000204344.14	STK19	chr6_31648589_G_A_b38	rs805303	31980548:31980654:clu_36915	0.000000027	-0.36	Skin - Sun Exposed (Lower leg)
			ENSG00000250535.1	STK19B	chr6_31648589_G_A_b38	rs805303	31980548:31980654:clu_36915	0.000000027	-0.36	Skin - Sun Exposed (Lower leg)
			ENSG00000204438.10	GPANK1	chr6_31648589_G_A_b38	rs805303	31665003:31665574:clu_36969	0.00000003	-0.38	Nerve - Tibial
			ENSG00000204344.14	STK19	chr6_31648589_G_A_b38	rs805303	31980548:31980654:clu_38418	0.000000034	-0.35	Thyroid
			ENSG00000250535.1	STK19B	chr6_31648589_G_A_b38	rs805303	31980548:31980654:clu_38418	0.000000034	-0.35	Thyroid
			ENSG00000204428.12	LY6G5C	chr6_31648589_G_A_b38	rs805303	31677120:31679101:clu_25059	0.000000034	0.46	Brain - Putamen (basal ganglia)
			ENSG00000204438.10	GPANK1	chr6_31648589_G_A_b38	rs805303	31665003:31665574:clu_35975	0.000000036	-0.37	Skin - Not Sun Exposed (Suprapubic)
			ENSG00000196126.11	HLA-DRB1	chr6_31648589_G_A_b38	rs805303	32517752:32518054:clu_31906	0.000000042	-0.45	Artery - Aorta
			ENSG00000198502.5	HLA-DRB5	chr6_31648589_G_A_b38	rs805303	32517752:32518054:clu_31906	0.000000042	-0.45	Artery - Aorta
			ENSG00000229391.7	HLA-DRB6	chr6_31648589_G_A_b38	rs805303	32517752:32518054:clu_31906	0.000000042	-0.45	Artery - Aorta
			ENSG00000204438.10	GPANK1	chr6_31648589_G_A_b38	rs805303	31665003:31665574:clu_28486	0.000000048	-0.45	Heart - Left Ventricle
			ENSG00000204536.13	CCHCR1	chr6_31648589_G_A_b38	rs805303	31157089:31157385:clu_25485	0.000000062	0.72	Cells - EBV-transformed lymphocytes
			ENSG00000196126.11	HLA-DRB1	chr6_31648589_G_A_b38	rs805303	32517752:32518054:clu_37154	0.000000069	-0.37	Nerve - Tibial
			ENSG00000198502.5	HLA-DRB5	chr6_31648589_G_A_b38	rs805303	32517752:32518054:clu_37154	0.000000069	-0.37	Nerve - Tibial
			ENSG00000229391.7	HLA-DRB6	chr6_31648589_G_A_b38	rs805303	32517752:32518054:clu_37154	0.000000069	-0.37	Nerve - Tibial
			ENSG00000196126.11	HLA-DRB1	chr6_31648589_G_A_b38	rs805303	32579104:32580247:clu_33536	0.0000001	0.43	Esophagus - Mucosa
			ENSG00000198502.5	HLA-DRB5	chr6_31648589_G_A_b38	rs805303	32579104:32580247:clu_33536	0.0000001	0.43	Esophagus - Mucosa
			ENSG00000229391.7	HLA-DRB6	chr6_31648589_G_A_b38	rs805303	32579104:32580247:clu_33536	0.0000001	0.43	Esophagus - Mucosa
			ENSG00000204438.10	GPANK1	chr6_31648589_G_A_b38	rs805303	31665003:31665574:clu_32964	0.00000015	-0.34	Artery - Tibial
			ENSG00000204463.12	BAG6	chr6_31648589_G_A_b38	rs805303	31651776:31652235:clu_27268	0.00000015	0.71	Uterus
			ENSG00000196126.11	HLA-DRB1	chr6_31648589_G_A_b38	rs805303	32517752:32518054:clu_33127	0.00000017	-0.34	Artery - Tibial
			ENSG00000198502.5	HLA-DRB5	chr6_31648589_G_A_b38	rs805303	32517752:32518054:clu_33127	0.00000017	-0.34	Artery - Tibial
			ENSG00000229391.7	HLA-DRB6	chr6_31648589_G_A_b38	rs805303	32517752:32518054:clu_33127	0.00000017	-0.34	Artery - Tibial
			ENSG00000204536.13	CCHCR1	chr6_31648589_G_A_b38	rs805303	31151122:31156731:clu_33315	0.00000021	0.36	Esophagus - Mucosa
			ENSG00000196126.11	HLA-DRB1	chr6_31648589_G_A_b38	rs805303	32517752:32518054:clu_28642	0.00000022	-0.48	Heart - Left Ventricle
			ENSG00000198502.5	HLA-DRB5	chr6_31648589_G_A_b38	rs805303	32517752:32518054:clu_28642	0.00000022	-0.48	Heart - Left Ventricle
			ENSG00000229391.7	HLA-DRB6	chr6_31648589_G_A_b38	rs805303	32517752:32518054:clu_28642	0.00000022	-0.48	Heart - Left Ventricle
			ENSG00000204536.13	CCHCR1	chr6_31648589_G_A_b38	rs805303	31151122:31156731:clu_38261	0.00000025	0.31	Thyroid
			ENSG00000204428.12	LY6G5C	chr6_31648589_G_A_b38	rs805303	31679268:31680756:clu_28912	0.00000025	-0.31	Whole Blood
			ENSG00000204536.13	CCHCR1	chr6_31648589_G_A_b38	rs805303	31151122:31156731:clu_33029	0.00000036	0.36	Esophagus - Muscularis
			ENSG00000204536.13	CCHCR1	chr6_31648589_G_A_b38	rs805303	31151122:31156731:clu_33029	0.00000036	0.36	Esophagus - Muscularis
			ENSG00000196126.11	HLA-DRB1	chr6_31648589_G_A_b38	rs805303	32517752:32518054:clu_35185	0.00000049	-0.41	Colon - Transverse
			ENSG00000198502.5	HLA-DRB5	chr6_31648589_G_A_b38	rs805303	32517752:32518054:clu_35185	0.00000049	-0.41	Colon - Transverse
			ENSG00000229391.7	HLA-DRB6	chr6_31648589_G_A_b38	rs805303	32517752:32518054:clu_35185	0.00000049	-0.41	Colon - Transverse
			ENSG00000204536.13	CCHCR1	chr6_31648589_G_A_b38	rs805303	31151122:31156731:clu_34949	0.00000074	0.4	Colon - Transverse
			ENSG00000204428.12	LY6G5C	chr6_31648589_G_A_b38	rs805303	31678604:31679101:clu_29486	0.00000076	0.62	Brain - Cerebellar Hemisphere
			ENSG00000213676.10	ATF6B	chr6_31648589_G_A_b38	rs805303	32117694:32118775:clu_33082	0.00000092	-0.17	Artery - Tibial
			ENSG00000204438.10	GPANK1	chr6_31648589_G_A_b38	rs805303	31665003:31665574:clu_36818	0.0000011	-0.3	Skin - Sun Exposed (Lower leg)
			ENSG00000204536.13	CCHCR1	chr6_31648589_G_A_b38	rs805303	31151122:31156731:clu_28661	0.0000012	0.49	Adrenal Gland
			ENSG00000196126.11	HLA-DRB1	chr6_31648589_G_A_b38	rs805303	32517752:32518054:clu_36513	0.0000012	-0.38	Breast - Mammary Tissue
			ENSG00000198502.5	HLA-DRB5	chr6_31648589_G_A_b38	rs805303	32517752:32518054:clu_36513	0.0000012	-0.38	Breast - Mammary Tissue
			ENSG00000229391.7	HLA-DRB6	chr6_31648589_G_A_b38	rs805303	32517752:32518054:clu_36513	0.0000012	-0.38	Breast - Mammary Tissue
			ENSG00000204344.14	STK19	chr6_31648589_G_A_b38	rs805303	31980548:31980654:clu_28695	0.0000017	-0.36	Cells - Cultured fibroblasts
			ENSG00000250535.1	STK19B	chr6_31648589_G_A_b38	rs805303	31980548:31980654:clu_28695	0.0000017	-0.36	Cells - Cultured fibroblasts
			ENSG00000204536.13	CCHCR1	chr6_31648589_G_A_b38	rs805303	31151122:31156731:clu_31603	0.0000018	0.42	Esophagus - Gastroesophageal Junction
			ENSG00000204344.14	STK19	chr6_31648589_G_A_b38	rs805303	31980548:31980654:clu_33175	0.0000018	-0.33	Esophagus - Muscularis
			ENSG00000250535.1	STK19B	chr6_31648589_G_A_b38	rs805303	31980548:31980654:clu_33175	0.0000018	-0.33	Esophagus - Muscularis
			ENSG00000204344.14	STK19	chr6_31648589_G_A_b38	rs805303	31980548:31980654:clu_37805	0.0000018	-0.32	Lung
			ENSG00000250535.1	STK19B	chr6_31648589_G_A_b38	rs805303	31980548:31980654:clu_37805	0.0000018	-0.32	Lung
			ENSG00000204344.14	STK19	chr6_31648589_G_A_b38	rs805303	31980548:31980654:clu_33463	0.0000019	-0.34	Esophagus - Mucosa
			ENSG00000250535.1	STK19B	chr6_31648589_G_A_b38	rs805303	31980548:31980654:clu_33463	0.0000019	-0.34	Esophagus - Mucosa
			ENSG00000204463.12	BAG6	chr6_31648589_G_A_b38	rs805303	31651776:31652400:clu_38320	0.0000021	0.29	Thyroid
			ENSG00000204392.10	LSM2	chr6_31648589_G_A_b38	rs805303	31798507:31806755:clu_31803	0.0000022	0.33	Artery - Aorta
			ENSG00000204536.13	CCHCR1	chr6_31648589_G_A_b38	rs805303	31151122:31156731:clu_31696	0.0000023	0.26	Muscle - Skeletal
			ENSG00000196126.11	HLA-DRB1	chr6_31648589_G_A_b38	rs805303	32517752:32518054:clu_31689	0.0000028	-0.42	Heart - Atrial Appendage
			ENSG00000198502.5	HLA-DRB5	chr6_31648589_G_A_b38	rs805303	32517752:32518054:clu_31689	0.0000028	-0.42	Heart - Atrial Appendage
			ENSG00000229391.7	HLA-DRB6	chr6_31648589_G_A_b38	rs805303	32517752:32518054:clu_31689	0.0000028	-0.42	Heart - Atrial Appendage
			ENSG00000204438.10	GPANK1	chr6_31648589_G_A_b38	rs805303	31665003:31665574:clu_31655	0.0000029	-0.41	Esophagus - Gastroesophageal Junction
			ENSG00000196126.11	HLA-DRB1	chr6_31648589_G_A_b38	rs805303	32517752:32518054:clu_29915	0.0000029	-0.54	Artery - Coronary
			ENSG00000198502.5	HLA-DRB5	chr6_31648589_G_A_b38	rs805303	32517752:32518054:clu_29915	0.0000029	-0.54	Artery - Coronary
			ENSG00000229391.7	HLA-DRB6	chr6_31648589_G_A_b38	rs805303	32517752:32518054:clu_29915	0.0000029	-0.54	Artery - Coronary
			ENSG00000196126.11	HLA-DRB1	chr6_31648589_G_A_b38	rs805303	32517752:32518054:clu_33254	0.0000031	-0.34	Esophagus - Muscularis
			ENSG00000198502.5	HLA-DRB5	chr6_31648589_G_A_b38	rs805303	32517752:32518054:clu_33254	0.0000031	-0.34	Esophagus - Muscularis
			ENSG00000229391.7	HLA-DRB6	chr6_31648589_G_A_b38	rs805303	32517752:32518054:clu_33254	0.0000031	-0.34	Esophagus - Muscularis
			ENSG00000204338.8	CYP21A1P	chr6_31648589_G_A_b38	rs805303	32040584:32040668:clu_32548	0.0000036	0.42	Colon - Sigmoid
			ENSG00000231852.6	CYP21A2	chr6_31648589_G_A_b38	rs805303	32040584:32040668:clu_32548	0.0000036	0.42	Colon - Sigmoid
			ENSG00000204428.12	LY6G5C	chr6_31648589_G_A_b38	rs805303	31677120:31679101:clu_31516	0.0000041	-0.4	Heart - Atrial Appendage
			ENSG00000137312.14	FLOT1	chr6_31648589_G_A_b38	rs805303	30730727:30730919:clu_36716	0.0000042	-0.28	Skin - Sun Exposed (Lower leg)
			ENSG00000204438.10	GPANK1	chr6_31648589_G_A_b38	rs805303	31665003:31665574:clu_36330	0.0000042	-0.36	Breast - Mammary Tissue
			ENSG00000204344.14	STK19	chr6_31648589_G_A_b38	rs805303	31980548:31980654:clu_37063	0.0000044	-0.32	Nerve - Tibial
			ENSG00000250535.1	STK19B	chr6_31648589_G_A_b38	rs805303	31980548:31980654:clu_37063	0.0000044	-0.32	Nerve - Tibial
			ENSG00000137312.14	FLOT1	chr6_31648589_G_A_b38	rs805303	30730727:30730919:clu_38226	0.0000059	-0.25	Thyroid
			ENSG00000204338.8	CYP21A1P	chr6_31648589_G_A_b38	rs805303	32006077:32006366:clu_28794	0.000006	-0.51	Adrenal Gland
			ENSG00000231852.6	CYP21A2	chr6_31648589_G_A_b38	rs805303	32006077:32006366:clu_28794	0.000006	-0.51	Adrenal Gland
			ENSG00000137312.14	FLOT1	chr6_31648589_G_A_b38	rs805303	30730727:30730919:clu_33260	0.0000085	-0.26	Esophagus - Mucosa
			ENSG00000204428.12	LY6G5C	chr6_31648589_G_A_b38	rs805303	31679268:31680756:clu_31257	0.0000088	-0.43	Spleen
			ENSG00000196126.11	HLA-DRB1	chr6_31648589_G_A_b38	rs805303	32554971:32584109:clu_62958	0.000009	0.42	Testis
			ENSG00000198502.5	HLA-DRB5	chr6_31648589_G_A_b38	rs805303	32554971:32584109:clu_62958	0.000009	0.42	Testis
			ENSG00000229391.7	HLA-DRB6	chr6_31648589_G_A_b38	rs805303	32554971:32584109:clu_62958	0.000009	0.42	Testis
			ENSG00000204438.10	GPANK1	chr6_31648589_G_A_b38	rs805303	31665003:31665574:clu_33364	0.000015	-0.31	Esophagus - Mucosa
			ENSG00000204472.12	AIF1	chr6_31648589_G_A_b38	rs805303	31615736:31616104:clu_35883	0.000021	0.27	Adipose - Subcutaneous
			ENSG00000250535.1	STK19B	chr6_31648589_G_A_b38	rs805303	31980548:31980654:clu_28575	0.000022	-0.35	Heart - Left Ventricle
			ENSG00000204338.8	CYP21A1P	chr6_31648589_G_A_b38	rs805303	32007470:32007671:clu_62872	0.000031	-0.4	Testis
			ENSG00000231852.6	CYP21A2	chr6_31648589_G_A_b38	rs805303	32007470:32007671:clu_62872	0.000031	-0.4	Testis
			ENSG00000250535.1	STK19B	chr6_31648589_G_A_b38	rs805303	31980548:31980654:clu_31838	0.000033	-0.32	Artery - Aorta
			ENSG00000204428.12	LY6G5C	chr6_31648589_G_A_b38	rs805303	31677120:31679101:clu_28488	0.000034	-0.35	Heart - Left Ventricle
10	rs4387287	103918139	ENSG00000280693.2	SH3PXD2A-AS1	chr10_103918139_A_C_b38	rs4387287	103747096:103749782:clu_10988	0.00000000000011	0.6	Esophagus - Mucosa
			ENSG00000280693.2	SH3PXD2A-AS1	chr10_103918139_A_C_b38	rs4387287	103747096:103749782:clu_11913	0.000000000065	0.51	Skin - Not Sun Exposed (Suprapubic)
12	rs7302981	rs7302981	ENSG00000139624.12	CERS5	chr12_50144032_A_G_b38	rs7302981	50143204:50167101:clu_4410	8e-47	-0.71	Skin - Sun Exposed (Lower leg)
			ENSG00000139624.12	CERS5	chr12_50144032_A_G_b38	rs7302981	50130694:50134546:clu_4621	1.1E-44	0.76	Nerve - Tibial
			ENSG00000139624.12	CERS5	chr12_50144032_A_G_b38	rs7302981	50134068:50134546:clu_3575	1.8E-44	-0.87	Cells - Cultured fibroblasts
			ENSG00000139624.12	CERS5	chr12_50144032_A_G_b38	rs7302981	50143204:50167101:clu_4166	1.8E-40	-0.67	Artery - Tibial
			ENSG00000139624.12	CERS5	chr12_50144032_A_G_b38	rs7302981	50134068:50134546:clu_4544	2.8E-39	-0.77	Thyroid
			ENSG00000139624.12	CERS5	chr12_50144032_A_G_b38	rs7302981	50134068:50134546:clu_4544	2.8E-39	-0.77	Thyroid
			ENSG00000066117.14	SMARCD1	chr12_50144032_A_G_b38	rs7302981	50096972:50097196:clu_7770	5.2E-33	-0.92	Testis
			ENSG00000139624.12	CERS5	chr12_50144032_A_G_b38	rs7302981	50143204:50167101:clu_4313	5.1E-30	-0.54	Skin - Not Sun Exposed (Suprapubic)
			ENSG00000066117.14	SMARCD1	chr12_50144032_A_G_b38	rs7302981	50096972:50097196:clu_3571	1.3E-27	-0.58	Cells - Cultured fibroblasts
			ENSG00000139624.12	CERS5	chr12_50144032_A_G_b38	rs7302981	50134068:50134546:clu_4293	4e-24	-0.7	Adipose - Visceral (Omentum)
			ENSG00000139624.12	CERS5	chr12_50144032_A_G_b38	rs7302981	50134068:50134546:clu_4480	1.1E-23	-0.58	Adipose - Subcutaneous
			ENSG00000139624.12	CERS5	chr12_50144032_A_G_b38	rs7302981	50134068:50134546:clu_4361	1.6E-23	-0.72	Breast - Mammary Tissue
			ENSG00000178449.8	COX14	chr12_50144032_A_G_b38	rs7302981	50112301:50118493:clu_3819	3.1E-21	-0.52	Muscle - Skeletal
			ENSG00000139624.12	CERS5	chr12_50144032_A_G_b38	rs7302981	50134068:50134546:clu_4609	1.9E-20	-0.58	Lung
			ENSG00000185958.9	FAM186A	chr12_50144032_A_G_b38	rs7302981	50331821:50333923:clu_7788	0.0000000000000000001	0.72	Testis
			ENSG00000139624.12	CERS5	chr12_50144032_A_G_b38	rs7302981	50134068:50134546:clu_3316	1.2E-19	-0.53	Whole Blood
			ENSG00000139624.12	CERS5	chr12_50144032_A_G_b38	rs7302981	50134068:50134546:clu_3316	1.2E-19	-0.53	Whole Blood
			ENSG00000139624.12	CERS5	chr12_50144032_A_G_b38	rs7302981	50134068:50134546:clu_3976	1.7E-19	-0.61	Esophagus - Muscularis
			ENSG00000139624.12	CERS5	chr12_50144032_A_G_b38	rs7302981	50134068:50134546:clu_3872	2.5E-19	-0.62	Esophagus - Mucosa
			ENSG00000139624.12	CERS5	chr12_50144032_A_G_b38	rs7302981	50134068:50134546:clu_4114	0.000000000000000016	-0.68	Colon - Transverse
			ENSG00000139624.12	CERS5	chr12_50144032_A_G_b38	rs7302981	50134702:50135732:clu_3248	0.00000000000000009	0.7	Brain - Caudate (basal ganglia)
			ENSG00000139624.12	CERS5	chr12_50144032_A_G_b38	rs7302981	50134702:50135732:clu_3310	0.00000000000000072	0.71	Brain - Cortex
			ENSG00000139624.12	CERS5	chr12_50144032_A_G_b38	rs7302981	50134068:50134546:clu_3764	0.0000000000000013	-0.65	Esophagus - Gastroesophageal Junction
			ENSG00000178449.8	COX14	chr12_50144032_A_G_b38	rs7302981	50112301:50165026:clu_2781	0.0000000000000019	-0.99	Brain - Spinal cord (cervical c-1)
			ENSG00000272368.2	RP4-605O3.4	chr12_50144032_A_G_b38	rs7302981	50112301:50165026:clu_2781	0.0000000000000019	-0.99	Brain - Spinal cord (cervical c-1)
			ENSG00000139624.12	CERS5	chr12_50144032_A_G_b38	rs7302981	50134068:50134546:clu_3792	0.0000000000000041	-0.66	Colon - Sigmoid
			ENSG00000139624.12	CERS5	chr12_50144032_A_G_b38	rs7302981	50134702:50135732:clu_3437	0.0000000000000049	0.71	Brain - Cerebellum
			ENSG00000139624.12	CERS5	chr12_50144032_A_G_b38	rs7302981	50134068:50134546:clu_3941	0.000000000000012	-0.57	Artery - Aorta
			ENSG00000178449.8	COX14	chr12_50144032_A_G_b38	rs7302981	50112301:50165026:clu_3435	0.000000000000021	-0.72	Brain - Cerebellum
			ENSG00000272368.2	RP4-605O3.4	chr12_50144032_A_G_b38	rs7302981	50112301:50165026:clu_3435	0.000000000000021	-0.72	Brain - Cerebellum
			ENSG00000139624.12	CERS5	chr12_50144032_A_G_b38	rs7302981	50134702:50135732:clu_3082	0.000000000000031	0.68	Brain - Frontal Cortex (BA9)
			ENSG00000178449.8	COX14	chr12_50144032_A_G_b38	rs7302981	50112301:50118493:clu_4478	0.000000000000036	-0.42	Adipose - Subcutaneous
			ENSG00000139624.12	CERS5	chr12_50144032_A_G_b38	rs7302981	50134702:50135732:clu_3332	0.000000000000036	0.71	Brain - Nucleus accumbens (basal ganglia)
			ENSG00000139624.12	CERS5	chr12_50144032_A_G_b38	rs7302981	50134702:50135732:clu_3295	0.000000000000066	0.74	Brain - Cerebellar Hemisphere
			ENSG00000178449.8	COX14	chr12_50144032_A_G_b38	rs7302981	50112301:50165026:clu_3293	0.00000000000023	-0.82	Brain - Cerebellar Hemisphere
			ENSG00000272368.2	RP4-605O3.4	chr12_50144032_A_G_b38	rs7302981	50112301:50165026:clu_3293	0.00000000000023	-0.82	Brain - Cerebellar Hemisphere
			ENSG00000139624.12	CERS5	chr12_50144032_A_G_b38	rs7302981	50134068:50134546:clu_4059	0.00000000000031	-0.64	Pituitary
			ENSG00000139624.12	CERS5	chr12_50144032_A_G_b38	rs7302981	50134068:50134546:clu_3378	0.0000000000028	-0.7	Adrenal Gland
			ENSG00000178449.8	COX14	chr12_50144032_A_G_b38	rs7302981	50112301:50120036:clu_3315	0.000000000003	0.41	Whole Blood
			ENSG00000272368.2	RP4-605O3.4	chr12_50144032_A_G_b38	rs7302981	50112301:50120036:clu_3315	0.000000000003	0.41	Whole Blood
			ENSG00000139624.12	CERS5	chr12_50144032_A_G_b38	rs7302981	50134702:50135732:clu_3198	0.0000000000038	0.77	Brain - Hypothalamus
			ENSG00000139624.12	CERS5	chr12_50144032_A_G_b38	rs7302981	50130694:50134546:clu_3029	0.000000000028	0.85	Cells - EBV-transformed lymphocytes
			ENSG00000139624.12	CERS5	chr12_50144032_A_G_b38	rs7302981	50130694:50134546:clu_3029	0.000000000028	0.85	Cells - EBV-transformed lymphocytes
			ENSG00000139624.12	CERS5	chr12_50144032_A_G_b38	rs7302981	50134068:50134546:clu_3797	0.000000000035	-0.54	Stomach
			ENSG00000139624.12	CERS5	chr12_50144032_A_G_b38	rs7302981	50134068:50134546:clu_3546	0.0000000001	-0.66	Spleen
			ENSG00000178449.8	COX14	chr12_50144032_A_G_b38	rs7302981	50112301:50118493:clu_3574	0.00000000011	-0.44	Cells - Cultured fibroblasts
			ENSG00000272368.2	RP4-605O3.4	chr12_50144032_A_G_b38	rs7302981	50112301:50118493:clu_3574	0.00000000011	-0.44	Cells - Cultured fibroblasts
			ENSG00000139624.12	CERS5	chr12_50144032_A_G_b38	rs7302981	50134702:50135732:clu_2923	0.00000000017	0.74	Brain - Hippocampus
			ENSG00000139624.12	CERS5	chr12_50144032_A_G_b38	rs7302981	50134068:50134546:clu_3822	0.00000000024	-0.5	Heart - Atrial Appendage
			ENSG00000178449.8	COX14	chr12_50144032_A_G_b38	rs7302981	50112301:50165026:clu_3196	0.00000000025	-0.59	Brain - Hypothalamus
			ENSG00000272368.2	RP4-605O3.4	chr12_50144032_A_G_b38	rs7302981	50112301:50165026:clu_3196	0.00000000025	-0.59	Brain - Hypothalamus
			ENSG00000139624.12	CERS5	chr12_50144032_A_G_b38	rs7302981	50134702:50135732:clu_2841	0.00000000042	0.6	Brain - Anterior cingulate cortex (BA24)
			ENSG00000178449.8	COX14	chr12_50144032_A_G_b38	rs7302981	50112301:50118493:clu_4541	0.00000000054	-0.34	Thyroid
			ENSG00000272368.2	RP4-605O3.4	chr12_50144032_A_G_b38	rs7302981	50112301:50118493:clu_4541	0.00000000054	-0.34	Thyroid
			ENSG00000178449.8	COX14	chr12_50144032_A_G_b38	rs7302981	50112301:50118493:clu_4608	0.0000000012	-0.38	Lung
			ENSG00000272368.2	RP4-605O3.4	chr12_50144032_A_G_b38	rs7302981	50112301:50118493:clu_4608	0.0000000012	-0.38	Lung
			ENSG00000139624.12	CERS5	chr12_50144032_A_G_b38	rs7302981	50134068:50134546:clu_3580	0.0000000015	-0.64	Artery - Coronary
			ENSG00000139624.12	CERS5	chr12_50144032_A_G_b38	rs7302981	50134068:50134546:clu_3763	0.0000000021	-0.66	Prostate
			ENSG00000178449.8	COX14	chr12_50144032_A_G_b38	rs7302981	50112301:50118493:clu_4406	0.0000000033	-0.36	Skin - Sun Exposed (Lower leg)
			ENSG00000272368.2	RP4-605O3.4	chr12_50144032_A_G_b38	rs7302981	50112301:50118493:clu_4406	0.0000000033	-0.36	Skin - Sun Exposed (Lower leg)
			ENSG00000178449.8	COX14	chr12_50144032_A_G_b38	rs7302981	50112301:50118493:clu_3545	0.0000000049	-0.57	Spleen
			ENSG00000272368.2	RP4-605O3.4	chr12_50144032_A_G_b38	rs7302981	50112301:50118493:clu_3545	0.0000000049	-0.57	Spleen
			ENSG00000139624.12	CERS5	chr12_50144032_A_G_b38	rs7302981	50130694:50132962:clu_7779	0.0000000054	-0.46	Testis
			ENSG00000178449.8	COX14	chr12_50144032_A_G_b38	rs7302981	50112301:50118493:clu_4292	0.0000000063	-0.31	Adipose - Visceral (Omentum)
			ENSG00000178449.8	COX14	chr12_50144032_A_G_b38	rs7302981	50118552:50120036:clu_4309	0.000000007	-0.36	Skin - Not Sun Exposed (Suprapubic)
			ENSG00000272368.2	RP4-605O3.4	chr12_50144032_A_G_b38	rs7302981	50118552:50120036:clu_4309	0.000000007	-0.36	Skin - Not Sun Exposed (Suprapubic)
			ENSG00000139624.12	CERS5	chr12_50144032_A_G_b38	rs7302981	50134068:50134546:clu_3820	0.000000012	-0.33	Muscle - Skeletal
			ENSG00000139624.12	CERS5	chr12_50144032_A_G_b38	rs7302981	50134702:50135732:clu_2850	0.000000012	0.52	Brain - Putamen (basal ganglia)
			ENSG00000139624.12	CERS5	chr12_50144032_A_G_b38	rs7302981	50134068:50134546:clu_3301	0.000000012	-0.67	Ovary
			ENSG00000139624.12	CERS5	chr12_50144032_A_G_b38	rs7302981	50134702:50135732:clu_2784	0.000000029	0.73	Brain - Spinal cord (cervical c-1)
			ENSG00000066117.14	SMARCD1	chr12_50144032_A_G_b38	rs7302981	50096972:50097196:clu_3631	0.000000032	-0.6	Small Intestine - Terminal Ileum
			ENSG00000139624.12	CERS5	chr12_50144032_A_G_b38	rs7302981	50134068:50134546:clu_3365	0.000000082	-0.42	Heart - Left Ventricle
			ENSG00000178449.8	COX14	chr12_50144032_A_G_b38	rs7302981	50118552:50120036:clu_3871	0.00000015	-0.36	Esophagus - Mucosa
			ENSG00000272368.2	RP4-605O3.4	chr12_50144032_A_G_b38	rs7302981	50118552:50120036:clu_3871	0.00000015	-0.36	Esophagus - Mucosa
			ENSG00000123268.8	ATF1	chr12_50144032_A_G_b38	rs7302981	50768223:50780140:clu_4630	0.00000018	-0.34	Lung
			ENSG00000178449.8	COX14	chr12_50144032_A_G_b38	rs7302981	50112301:50118493:clu_3269	0.00000038	-0.43	Pancreas
			ENSG00000272368.2	RP4-605O3.4	chr12_50144032_A_G_b38	rs7302981	50112301:50118493:clu_3269	0.00000038	-0.43	Pancreas
			ENSG00000178449.8	COX14	chr12_50144032_A_G_b38	rs7302981	50112301:50118493:clu_3796	0.00000043	-0.4	Stomach
			ENSG00000272368.2	RP4-605O3.4	chr12_50144032_A_G_b38	rs7302981	50112301:50118493:clu_3796	0.00000043	-0.4	Stomach
			ENSG00000178449.8	COX14	chr12_50144032_A_G_b38	rs7302981	50112301:50118493:clu_4113	0.00000046	-0.35	Colon - Transverse
			ENSG00000272368.2	RP4-605O3.4	chr12_50144032_A_G_b38	rs7302981	50112301:50118493:clu_4113	0.00000046	-0.35	Colon - Transverse
			ENSG00000178449.8	COX14	chr12_50144032_A_G_b38	rs7302981	50112301:50118493:clu_3939	0.00000066	-0.35	Artery - Aorta
			ENSG00000272368.2	RP4-605O3.4	chr12_50144032_A_G_b38	rs7302981	50112301:50118493:clu_3939	0.00000066	-0.35	Artery - Aorta
			ENSG00000139624.12	CERS5	chr12_50144032_A_G_b38	rs7302981	50134068:50134546:clu_3091	0.0000011	-0.63	Uterus
			ENSG00000178449.8	COX14	chr12_50144032_A_G_b38	rs7302981	50112301:50118493:clu_3975	0.0000011	-0.33	Esophagus - Muscularis
			ENSG00000272368.2	RP4-605O3.4	chr12_50144032_A_G_b38	rs7302981	50112301:50118493:clu_3975	0.0000011	-0.33	Esophagus - Muscularis
			ENSG00000178449.8	COX14	chr12_50144032_A_G_b38	rs7302981	50112301:50118493:clu_4360	0.0000016	-0.3	Breast - Mammary Tissue
			ENSG00000272368.2	RP4-605O3.4	chr12_50144032_A_G_b38	rs7302981	50112301:50118493:clu_4360	0.0000016	-0.3	Breast - Mammary Tissue
			ENSG00000139624.12	CERS5	chr12_50144032_A_G_b38	rs7302981	50134068:50134546:clu_3270	0.000002	-0.43	Pancreas
			ENSG00000178449.8	COX14	chr12_50144032_A_G_b38	rs7302981	50118552:50120036:clu_3376	0.0000024	-0.45	Adrenal Gland
			ENSG00000272368.2	RP4-605O3.4	chr12_50144032_A_G_b38	rs7302981	50118552:50120036:clu_3376	0.0000024	-0.45	Adrenal Gland
			ENSG00000178449.8	COX14	chr12_50144032_A_G_b38	rs7302981	50112301:50118493:clu_3579	0.000007	-0.42	Artery - Coronary
			ENSG00000272368.2	RP4-605O3.4	chr12_50144032_A_G_b38	rs7302981	50112301:50118493:clu_3579	0.000007	-0.42	Artery - Coronary
17	rs8068318	61406405	ENSG00000267131.1	RP11-332H18.5	chr17_61406405_C_T_b38	rs8068318	61393747:61399037:clu_14075	8e-80	-1.1	Artery - Tibial
			ENSG00000267280.5	TBX2-AS1	chr17_61406405_C_T_b38	rs8068318	61393747:61399037:clu_14075	8e-80	-1.1	Artery - Tibial
			ENSG00000267131.1	RP11-332H18.5	chr17_61406405_C_T_b38	rs8068318	61393747:61399037:clu_15998	2.2E-70	-1.1	Lung
			ENSG00000267280.5	TBX2-AS1	chr17_61406405_C_T_b38	rs8068318	61393747:61399037:clu_15998	2.2E-70	-1.1	Lung
			ENSG00000267131.1	RP11-332H18.5	chr17_61406405_C_T_b38	rs8068318	61393747:61399037:clu_15315	6.2E-66	-0.97	Adipose - Subcutaneous
			ENSG00000267131.1	RP11-332H18.5	chr17_61406405_C_T_b38	rs8068318	61393747:61399037:clu_15315	6.2E-66	-0.97	Adipose - Subcutaneous
			ENSG00000267280.5	TBX2-AS1	chr17_61406405_C_T_b38	rs8068318	61393747:61399037:clu_15315	6.2E-66	-0.97	Adipose - Subcutaneous
			ENSG00000267131.1	RP11-332H18.5	chr17_61406405_C_T_b38	rs8068318	61393747:61399037:clu_14826	1.1E-60	-1.1	Adipose - Visceral (Omentum)
			ENSG00000267280.5	TBX2-AS1	chr17_61406405_C_T_b38	rs8068318	61393747:61399037:clu_14826	1.1E-60	-1.1	Adipose - Visceral (Omentum)
			ENSG00000267131.1	RP11-332H18.5	chr17_61406405_C_T_b38	rs8068318	61393747:61399037:clu_13986	5.2E-60	-1.1	Esophagus - Muscularis
			ENSG00000267280.5	TBX2-AS1	chr17_61406405_C_T_b38	rs8068318	61393747:61399037:clu_13986	5.2E-60	-1.1	Esophagus - Muscularis
			ENSG00000267131.1	RP11-332H18.5	chr17_61406405_C_T_b38	rs8068318	61393747:61399037:clu_15736	1.6E-58	-1	Nerve - Tibial
			ENSG00000267280.5	TBX2-AS1	chr17_61406405_C_T_b38	rs8068318	61393747:61399037:clu_15736	1.6E-58	-1	Nerve - Tibial
			ENSG00000267131.1	RP11-332H18.5	chr17_61406405_C_T_b38	rs8068318	61393747:61399037:clu_16080	2.5E-55	-0.94	Thyroid
			ENSG00000267280.5	TBX2-AS1	chr17_61406405_C_T_b38	rs8068318	61393747:61399037:clu_16080	2.5E-55	-0.94	Thyroid
			ENSG00000267131.1	RP11-332H18.5	chr17_61406405_C_T_b38	rs8068318	61393747:61399037:clu_15315	7e-46	-1	Breast - Mammary Tissue
			ENSG00000267280.5	TBX2-AS1	chr17_61406405_C_T_b38	rs8068318	61393747:61399037:clu_15315	7e-46	-1	Breast - Mammary Tissue
			ENSG00000267131.1	RP11-332H18.5	chr17_61406405_C_T_b38	rs8068318	61393747:61399037:clu_13583	5.1E-45	-1	Artery - Aorta
			ENSG00000267131.1	RP11-332H18.5	chr17_61406405_C_T_b38	rs8068318	61393747:61399037:clu_13583	5.1E-45	-1	Artery - Aorta
			ENSG00000267280.5	RP11-332H18.6	chr17_61406405_C_T_b38	rs8068318	61393747:61399037:clu_13583	5.1E-45	-1	Artery - Aorta
			ENSG00000267131.1	RP11-332H18.7	chr17_61406405_C_T_b38	rs8068318	61393747:61399037:clu_12284	1.2E-44	-0.97	Cells - Cultured fibroblasts
			ENSG00000267280.5	RP11-332H18.8	chr17_61406405_C_T_b38	rs8068318	61393747:61399037:clu_12284	1.2E-44	-0.97	Cells - Cultured fibroblasts
			ENSG00000267131.1	RP11-332H18.9	chr17_61406405_C_T_b38	rs8068318	61393747:61399037:clu_13382	8e-38	-1	Esophagus - Gastroesophageal Junction
			ENSG00000267280.5	RP11-332H18.10	chr17_61406405_C_T_b38	rs8068318	61393747:61399037:clu_13382	8e-38	-1	Esophagus - Gastroesophageal Junction
			ENSG00000267131.1	RP11-332H18.11	chr17_61406405_C_T_b38	rs8068318	61393747:61399037:clu_12722	8.6E-29	-1.1	Artery - Coronary
			ENSG00000267280.5	RP11-332H18.12	chr17_61406405_C_T_b38	rs8068318	61393747:61399037:clu_12722	8.6E-29	-1.1	Artery - Coronary
			ENSG00000267131.1	RP11-332H18.13	chr17_61406405_C_T_b38	rs8068318	61393747:61399037:clu_12017	1.2E-27	-0.89	Heart - Left Ventricle
			ENSG00000267280.5	RP11-332H18.14	chr17_61406405_C_T_b38	rs8068318	61393747:61399037:clu_12017	1.2E-27	-0.89	Heart - Left Ventricle
			ENSG00000267131.1	RP11-332H18.15	chr17_61406405_C_T_b38	rs8068318	61393747:61399037:clu_13923	7.7E-24	-1.1	Prostate
			ENSG00000267280.5	RP11-332H18.16	chr17_61406405_C_T_b38	rs8068318	61393747:61399037:clu_13923	7.7E-24	-1.1	Prostate
			ENSG00000267131.1	RP11-332H18.17	chr17_61406405_C_T_b38	rs8068318	61393747:61399037:clu_13088	1e-23	-0.99	Spleen
			ENSG00000267280.5	RP11-332H18.18	chr17_61406405_C_T_b38	rs8068318	61393747:61399037:clu_13088	1e-23	-0.99	Spleen
			ENSG00000267131.1	RP11-332H18.19	chr17_61406405_C_T_b38	rs8068318	61393747:61399037:clu_13415	2.3E-23	-0.78	Heart - Atrial Appendage
			ENSG00000267280.5	RP11-332H18.20	chr17_61406405_C_T_b38	rs8068318	61393747:61399037:clu_13415	2.3E-23	-0.78	Heart - Atrial Appendage
			ENSG00000267131.1	RP11-332H18.21	chr17_61406405_C_T_b38	rs8068318	61393747:61399037:clu_14762	1.5E-22	-0.73	Colon - Transverse
			ENSG00000267280.5	RP11-332H18.22	chr17_61406405_C_T_b38	rs8068318	61393747:61399037:clu_14762	1.5E-22	-0.73	Colon - Transverse
			ENSG00000267280.5	RP11-332H18.23	chr17_61406405_C_T_b38	rs8068318	61393747:61399037:clu_14762	1.5E-22	-0.73	Colon - Transverse
			ENSG00000267131.1	RP11-332H18.24	chr17_61406405_C_T_b38	rs8068318	61393747:61399037:clu_14420	2.2E-20	-0.87	Pituitary
			ENSG00000267280.5	RP11-332H18.25	chr17_61406405_C_T_b38	rs8068318	61393747:61399037:clu_14420	2.2E-20	-0.87	Pituitary
			ENSG00000267131.1	RP11-332H18.26	chr17_61406405_C_T_b38	rs8068318	61393747:61399037:clu_13659	5.5E-20	-0.79	Stomach
			ENSG00000267280.5	RP11-332H18.27	chr17_61406405_C_T_b38	rs8068318	61393747:61399037:clu_13659	5.5E-20	-0.79	Stomach
			ENSG00000121068.13	RP11-332H18.28	chr17_61406405_C_T_b38	rs8068318	61401951:61403061:clu_26646	0.0000000000000000029	0.75	Testis
			ENSG00000267131.1	RP11-332H18.29	chr17_61406405_C_T_b38	rs8068318	61393747:61399037:clu_26644	0.000000000000000035	-0.67	Testis
			ENSG00000267280.5	RP11-332H18.30	chr17_61406405_C_T_b38	rs8068318	61393747:61399037:clu_26644	0.000000000000000035	-0.67	Testis
			ENSG00000267131.1	RP11-332H18.31	chr17_61406405_C_T_b38	rs8068318	61393747:61399037:clu_11524	0.0000000000000026	-1	Uterus
			ENSG00000267280.5	RP11-332H18.32	chr17_61406405_C_T_b38	rs8068318	61393747:61399037:clu_11524	0.0000000000000026	-1	Uterus
			ENSG00000267280.5	RP11-332H18.33	chr17_61406405_C_T_b38	rs8068318	61393747:61399037:clu_10531	0.00000000000034	-0.85	Brain - Putamen (basal ganglia)
			ENSG00000121068.13	RP11-332H18.34	chr17_61406405_C_T_b38	rs8068318	61401951:61403061:clu_13092	0.00000000000036	0.73	Spleen
			ENSG00000267280.5	RP11-332H18.35	chr17_61406405_C_T_b38	rs8068318	61393747:61399037:clu_10287	0.0000000000012	-1.1	Brain - Spinal cord (cervical c-1)
			ENSG00000267131.1	RP11-332H18.36	chr17_61406405_C_T_b38	rs8068318	61393747:61399037:clu_12272	0.0000000000029	-0.77	Ovary
			ENSG00000267280.5	RP11-332H18.37	chr17_61406405_C_T_b38	rs8068318	61393747:61399037:clu_12272	0.0000000000029	-0.77	Ovary
			ENSG00000267131.1	RP11-332H18.38	chr17_61406405_C_T_b38	rs8068318	61393747:61399037:clu_13540	0.0000000000083	-0.86	Small Intestine - Terminal Ileum
			ENSG00000267280.5	RP11-332H18.39	chr17_61406405_C_T_b38	rs8068318	61393747:61399037:clu_13540	0.0000000000083	-0.86	Small Intestine - Terminal Ileum
			ENSG00000267131.1	RP11-332H18.40	chr17_61406405_C_T_b38	rs8068318	61393747:61399037:clu_12114	0.000000000012	-0.83	Vagina
			ENSG00000267280.5	RP11-332H18.41	chr17_61406405_C_T_b38	rs8068318	61393747:61399037:clu_12114	0.000000000012	-0.83	Vagina
			ENSG00000267131.1	RP11-332H18.42	chr17_61406405_C_T_b38	rs8068318	61393747:61399037:clu_8968	0.000000023	-1.2	Kidney - Cortex
			ENSG00000267280.5	RP11-332H18.43	chr17_61406405_C_T_b38	rs8068318	61393747:61399037:clu_8968	0.000000023	-1.2	Kidney - Cortex
			ENSG00000121068.13	RP11-332H18.44	chr17_61406405_C_T_b38	rs8068318	61401951:61403061:clu_13417	0.000000038	0.45	Heart - Atrial Appendage
			ENSG00000267280.5	RP11-332H18.45	chr17_61406405_C_T_b38	rs8068318	61393747:61399037:clu_9266	0.00000067	-0.83	Brain - Substantia nigra
			ENSG00000141376.22	RP11-332H18.46	chr17_61406405_C_T_b38	rs8068318	61368494:61391977:clu_13432	0.0000013	0.23	Muscle - Skeletal
