# Supplementary material for: Sex-Specific Features of the Correlation between GWAS-Noticeable Polymorphisms and Hypertension in Europeans of Russia
Source: Int J Mol Sci. 2023 Apr 25;24(9):7799. doi: 10.3390/ijms24097799 (PMC10178435; doi:10.3390/ijms24097799)
Supplement: Supplementary file 1 [file ijms-24-07799-s001.zip › --Suppl Table S13.xlsx]

## Sheet: Лист1
Supplementary Table S13. Gene set enrichment analysis of biological pathways with 147 HTN-associated genes in male (HTN-associated polymorphisms functionality in various tissue/organs )
(Gene Ontology Portal tools, http://geneontology.org).
Database	Gene set	Original # genes in gene set	# genes in gene set analyzed by Gene Ontology	Fold Enrichment	raw P-value	FDR
GO biological process complete	peptide antigen assembly with MHC class II protein complex (GO:0002503)	16	5	80.43	1.48E-08	2.33E-04
	MHC class II protein complex assembly (GO:0002399)	16	5	80.43	1.48E-08	1.16E-04
	peptide antigen assembly with MHC protein complex (GO:0002501)	20	5	64.34	3.83E-08	2.00E-04
	MHC protein complex assembly (GO:0002396)	20	5	64.34	3.83E-08	1.50E-04
	antigen processing and presentation of exogenous peptide antigen via MHC class II (GO:0019886)	30	5	42.89	2.27E-07	7.11E-04
	antigen processing and presentation of peptide antigen via MHC class II (GO:0002495)	32	5	40.21	3.03E-07	5.93E-04
	antigen processing and presentation of peptide or polysaccharide antigen via MHC class II (GO:0002504)	34	5	37.85	3.97E-07	6.92E-04
	antigen processing and presentation of exogenous peptide antigen (GO:0002478)	40	5	32.17	8.28E-07	1.30E-03
	immunoglobulin production involved in immunoglobulin-mediated immune response (GO:0002381)	46	5	27.97	1.56E-06	2.23E-03
	antigen processing and presentation of exogenous antigen (GO:0019884)	49	5	26.26	2.09E-06	2.34E-03
	antigen processing and presentation of peptide antigen (GO:0048002)	62	6	24.91	2.51E-07	6.57E-04
	antigen processing and presentation (GO:0019882)	96	6	16.90	2.78E-06	2.91E-03
	cellular response to topologically incorrect protein (GO:0035967)	100	5	12.87	5.46E-05	3.43E-02
	positive regulation of T cell activation (GO:0050870)	253	8	8.14	7.68E-06	7.08E-03
	positive regulation of leukocyte cell-cell adhesion (GO:1903039)	276	8	7.46	1.42E-05	1.24E-02
	positive regulation of cell-cell adhesion (GO:0022409)	324	9	7.15	5.57E-06	5.46E-03
	lymphocyte mediated immunity (GO:0002449)	257	7	7.10	7.35E-05	4.12E-02
	adaptive immune response based on somatic recombination of immune receptors built from immunoglobulin superfamily domains (GO:0002460)	265	7	6.80	8.86E-05	4.63E-02
	regulation of leukocyte cell-cell adhesion (GO:1903037)	369	9	6.28	1.54E-05	1.20E-02
	regulation of T cell activation (GO:0050863)	377	9	6.14	1.81E-05	1.35E-02
	activation of immune response (GO:0002253)	356	8	5.78	8.23E-05	4.45E-02
	regulation of cell-cell adhesion (GO:0022407)	484	10	5.32	2.05E-05	1.39E-02
	regulation of lymphocyte activation (GO:0051249)	591	11	4.79	1.98E-05	1.41E-02
	regulation of leukocyte activation (GO:0002694)	684	11	4.14	7.29E-05	4.24E-02
	regulation of cell adhesion (GO:0030155)	789	12	5.91	5.65E-05	3.41E-02
	regulation of immune response (GO:0050776)	935	14	5.85	1.50E-05	1.24E-02
	positive regulation of immune system process (GO:0002684)	967	14	5.73	2.17E-05	1.42E-02
	protein-containing complex assembly (GO:0065003)	1270	18	5.65	1.57E-06	2.05E-03
	regulation of immune system process (GO:0002682)	1520	21	5.56	2.58E-07	5.78E-04
	protein-containing complex organization (GO:0043933)	1423	19	5.44	1.82E-06	2.20E-03
GO molecular function complete	MHC class II receptor activity (GO:0032395)	10	4	> 100	2.02E-07	5.03E-04
	MHC class II protein complex binding (GO:0023026)	27	5	47.66	1.42E-07	7.06E-04
	MHC protein complex binding (GO:0023023)	36	5	35.74	5.14E-07	8.53E-04
	peptide antigen binding (GO:0042605)	38	5	33.86	6.56E-07	8.17E-04
GO cellular component complete	protein kinase CK2 complex (GO:0005956)	5	2	> 100	3.07E-04	1.96E-02
	MHC class II protein complex (GO:0042613)	18	5	71.49	2.44E-08	8.30E-06
	U6 snRNP (GO:0005688)	8	2	64.34	6.52E-04	3.70E-02
	MHC protein complex (GO:0042611)	26	6	59.39	2.32E-09	4.75E-06
	integral component of lumenal side of endoplasmic reticulum membrane (GO:0071556)	29	6	53.25	4.12E-09	4.21E-06
	lumenal side of endoplasmic reticulum membrane (GO:0098553)	29	6	53.25	4.12E-09	2.81E-06
	lumenal side of membrane (GO:0098576)	36	6	42.89	1.30E-08	6.66E-06
	ER to Golgi transport vesicle membrane (GO:0012507)	62	6	24.91	2.51E-07	7.33E-05
	clathrin-coated endocytic vesicle membrane (GO:0030669)	72	5	17.87	1.22E-05	2.07E-03
	COPII-coated ER to Golgi transport vesicle (GO:0030134)	94	6	16.43	2.48E-06	6.33E-04
	clathrin-coated endocytic vesicle (GO:0045334)	90	5	14.30	3.38E-05	3.63E-03
	trans-Golgi network membrane (GO:0032588)	102	5	12.62	5.98E-05	5.09E-03
	clathrin-coated vesicle membrane (GO:0030665)	132	6	11.70	1.59E-05	2.32E-03
	integral component of endoplasmic reticulum membrane (GO:0030176)	169	7	10.66	5.42E-06	1.23E-03
	intrinsic component of endoplasmic reticulum membrane (GO:0031227)	177	7	10.18	7.26E-06	1.48E-03
	brush border (GO:0005903)	105	4	9.80	8.51E-04	4.57E-02
	coated vesicle membrane (GO:0030662)	197	7	9.14	1.42E-05	2.23E-03
	clathrin-coated vesicle (GO:0030136)	212	7	8.50	2.25E-05	2.87E-03
	transport vesicle membrane (GO:0030658)	226	7	7.97	3.34E-05	3.79E-03
	endocytic vesicle membrane (GO:0030666)	195	6	7.92	1.30E-04	1.02E-02
	coated vesicle (GO:0030135)	310	8	6.64	3.19E-05	3.83E-03
	side of membrane (GO:0098552)	711	16	5.79	1.54E-08	6.29E-06
	external side of plasma membrane (GO:0009897)	485	10	5.31	2.08E-05	2.83E-03
	integral component of organelle membrane (GO:0031301)	398	8	5.17	1.75E-04	1.23E-02
	intrinsic component of organelle membrane (GO:0031300)	428	8	4.81	2.83E-04	1.93E-02
	transport vesicle (GO:0030133)	429	8	4.80	2.87E-04	1.89E-02
	vacuolar membrane (GO:0005774)	462	8	4.46	4.66E-04	2.80E-02
	cell surface (GO:0009986)	995	12	3.10	4.73E-04	2.76E-02
	extracellular exosome (GO:0070062)	2100	21	2.57	4.00E-05	4.09E-03
	extracellular vesicle (GO:1903561)	2123	21	2.55	4.69E-05	4.56E-03
	extracellular organelle (GO:0043230)	2124	21	2.54	4.72E-05	4.39E-03
	extracellular membrane-bounded organelle (GO:0065010)	2124	21	2.54	4.72E-05	4.20E-03
	extracellular space (GO:0005615)	3430	26	1.95	4.62E-04	2.86E-02
	vesicle (GO:0031982)	3975	30	1.94	1.64E-04	1.24E-02
	extracellular region (GO:0005576)	4396	32	1.87	1.70E-04	1.24E-02
	plasma membrane (GO:0005886)	5977	42	1.81	1.14E-05	2.11E-03
	cell periphery (GO:0071944)	6460	42	1.67	9.37E-05	7.66E-03
	membrane (GO:0016020)	9956	54	1.40	6.93E-04	3.82E-02
PANTHER GO-Slim Molecular Function	misfolded protein binding (GO:0051787)	16	3	48.26	5.17E-05	2.82E-02
PANTHER GO-Slim Biological Process	regulation of mitotic spindle organization (GO:0060236)	6	2	85.79	4.08E-04	2.06E-02
	antigen processing and presentation (GO:0019882)	41	9	56.49	2.70E-13	6.00E-10
	T cell mediated immunity (GO:0002456)	22	4	46.79	2.92E-06	4.04E-04
	positive regulation of adaptive immune response (GO:0002821)	27	4	38.13	6.05E-06	6.71E-04
	positive regulation of leukocyte cell-cell adhesion (GO:1903039)	39	5	33.00	7.38E-07	1.64E-04
	positive regulation of T cell activation (GO:0050870)	39	5	33.00	7.38E-07	1.49E-04
	positive regulation of cell-cell adhesion (GO:0022409)	40	5	32.17	8.28E-07	1.53E-04
	positive regulation of lymphocyte mediated immunity (GO:0002708)	33	4	31.20	1.25E-05	1.26E-03
	positive regulation of leukocyte mediated immunity (GO:0002705)	36	4	28.60	1.71E-05	1.65E-03
	regulation of adaptive immune response (GO:0002819)	36	4	28.60	1.71E-05	1.58E-03
	positive regulation of cell adhesion (GO:0045785)	48	5	26.81	1.90E-06	3.01E-04
	regulation of leukocyte cell-cell adhesion (GO:1903037)	51	5	25.23	2.50E-06	3.71E-04
	regulation of lymphocyte mediated immunity (GO:0002706)	41	4	25.11	2.75E-05	2.26E-03
	regulation of T cell activation (GO:0050863)	53	5	24.28	2.99E-06	3.90E-04
	positive regulation of immune effector process (GO:0002699)	44	4	23.40	3.56E-05	2.72E-03
	leukocyte cell-cell adhesion (GO:0007159)	57	5	22.58	4.17E-06	5.14E-04
	regulation of cell-cell adhesion (GO:0022407)	57	5	22.58	4.17E-06	4.87E-04
	cellular response to topologically incorrect protein (GO:0035967)	46	4	22.38	4.18E-05	2.90E-03
	response to topologically incorrect protein (GO:0035966)	46	4	22.38	4.18E-05	2.82E-03
	response to unfolded protein (GO:0006986)	35	3	22.06	4.27E-04	2.06E-02
	cellular response to unfolded protein (GO:0034620)	35	3	22.06	4.27E-04	2.02E-02
	regulation of leukocyte mediated immunity (GO:0002703)	47	4	21.90	4.53E-05	2.96E-03
	regulation of immune effector process (GO:0002697)	53	4	19.42	7.03E-05	4.34E-03
	adaptive immune response based on somatic recombination of immune receptors built from immunoglobulin superfamily domains (GO:0002460)	142	9	16.31	6.95E-09	3.09E-06
	regulation of cell adhesion (GO:0030155)	80	5	16.09	1.97E-05	1.75E-03
	lymphocyte mediated immunity (GO:0002449)	147	9	15.76	9.25E-09	3.42E-06
	T cell activation (GO:0042110)	83	5	15.50	2.33E-05	1.99E-03
	leukocyte mediated immunity (GO:0002443)	154	9	15.04	1.36E-08	4.31E-06
	immune effector process (GO:0002252)	182	10	14.14	3.54E-09	1.97E-06
	adaptive immune response (GO:0002250)	165	9	14.04	2.40E-08	6.65E-06
	positive regulation of immune system process (GO:0002684)	254	12	12.16	4.47E-10	4.96E-07
	B cell mediated immunity (GO:0019724)	118	5	10.91	1.16E-04	6.95E-03
	immunoglobulin mediated immune response (GO:0016064)	118	5	10.91	1.16E-04	6.76E-03
	production of molecular mediator of immune response (GO:0002440)	125	5	10.29	1.50E-04	8.55E-03
	regulation of immune system process (GO:0002682)	339	13	9.87	9.17E-10	6.79E-07
	positive regulation of lymphocyte activation (GO:0051251)	132	5	9.75	1.92E-04	1.06E-02
	positive regulation of immune response (GO:0050778)	190	7	9.48	1.13E-05	1.20E-03
	positive regulation of leukocyte activation (GO:0002696)	137	5	9.39	2.27E-04	1.23E-02
	positive regulation of cell activation (GO:0050867)	137	5	9.39	2.27E-04	1.20E-02
	regulation of lymphocyte activation (GO:0051249)	148	5	8.69	3.20E-04	1.65E-02
	regulation of leukocyte activation (GO:0002694)	157	5	8.20	4.16E-04	2.05E-02
	regulation of immune response (GO:0050776)	221	7	8.15	2.91E-05	2.30E-03
	regulation of cell activation (GO:0050865)	159	5	8.09	4.40E-04	2.04E-02
	anion transport (GO:0006820)	164	5	7.85	5.05E-04	2.29E-02
	lymphocyte activation (GO:0046649)	188	5	6.84	9.19E-04	3.78E-02
	leukocyte activation (GO:0045321)	198	5	6.50	1.15E-03	4.56E-02
	immune response (GO:0006955)	541	12	5.71	1.37E-06	2.35E-04
	immune system process (GO:0002376)	694	15	5.56	7.73E-08	1.91E-05
	protein-containing complex assembly (GO:0065003)	367	7	4.91	6.14E-04	2.73E-02
	cellular component assembly (GO:0022607)	896	11	3.16	7.19E-04	3.13E-02
	positive regulation of biological process (GO:0048518)	1365	16	3.12	6.62E-05	4.20E-03
	positive regulation of cellular process (GO:0048522)	1227	13	2.73	9.00E-04	3.77E-02
	response to stimulus (GO:0050896)	3119	24	1.98	8.02E-04	3.42E-02
	biological_process (GO:0008150)	10991	61	1.43	3.94E-05	2.92E-03
	cellular process (GO:0009987)	10019	54	1.39	1.03E-03	4.14E-02
	Unclassified (UNCLASSIFIED)	9598	19	.51	3.94E-05	2.82E-03
PANTHER GO-Slim Cellular Component	external side of plasma membrane (GO:0009897)	253	8	8.14	7.68E-06	1.31E-03
	side of membrane (GO:0098552)	321	9	7.22	5.18E-06	2.65E-03
	leaflet of membrane bilayer (GO:0097478)	321	9	7.22	5.18E-06	1.32E-03
	cell surface (GO:0009986)	376	8	5.48	1.19E-04	1.52E-02
PANTHER Protein Class	major histocompatibility complex protein (PC00149)	41	9	56.49	2.70E-13	5.30E-11
	defense/immunity protein (PC00090)	664	10	3.88	2.68E-04	2.62E-02
Reactome pathways	Translocation of ZAP-70 to Immunological synapse (R-HSA-202430)	25	5	51.47	1.01E-07	2.52E-04
	Phosphorylation of CD3 and TCR zeta chains (R-HSA-202427)	28	5	45.96	1.67E-07	1.39E-04
	PD-1 signaling (R-HSA-389948)	29	5	44.37	1.95E-07	1.22E-04
	Generation of second messenger molecules (R-HSA-202433)	40	5	32.17	8.28E-07	3.44E-04
	Costimulation by the CD28 family (R-HSA-388841)	72	6	21.45	5.72E-07	2.85E-04
	Interferon gamma signaling (R-HSA-877300)	91	7	19.80	1.04E-07	1.29E-04
	Downstream TCR signaling (R-HSA-202424)	102	5	12.62	5.98E-05	1.86E-02
	TCR signaling (R-HSA-202403)	124	5	10.38	1.45E-04	4.01E-02
	MHC class II antigen presentation (R-HSA-2132295)	126	5	10.21	1.56E-04	3.88E-02
	Interferon Signaling (R-HSA-913531)	197	7	9.14	1.42E-05	5.06E-03
