# Supplementary material for: Sex-Specific Features of the Correlation between GWAS-Noticeable Polymorphisms and Hypertension in Europeans of Russia
Source: Int J Mol Sci. 2023 Apr 25;24(9):7799. doi: 10.3390/ijms24097799 (PMC10178435; doi:10.3390/ijms24097799)
Supplement: Supplementary file 1 [file ijms-24-07799-s001.zip › --Suppl Table S14.xlsx]

## Sheet: Лист1
Supplementary Table S14. Gene set enrichment analysis of biological pathways with 159 HTN-associated genes in female (HTN-associated polymorphisms functionality in various tissue/organs )
(Gene Ontology Portal tools, http://geneontology.org).
Database	Gene set	Original # genes in gene set	# genes in gene set analyzed by Gene Ontology	Fold Enrichment	raw P-value	FDR
GO biological process complete	peptide antigen assembly with MHC class II protein complex (GO:0002503)	16	5	76.60	1.90E-08	2.98E-04
	MHC class II protein complex assembly (GO:0002399)	16	5	76.60	1.90E-08	1.49E-04
	peptide antigen assembly with MHC protein complex (GO:0002501)	20	5	61.28	4.89E-08	2.56E-04
	MHC protein complex assembly (GO:0002396)	20	5	61.28	4.89E-08	1.92E-04
	antigen processing and presentation of exogenous peptide antigen via MHC class II (GO:0019886)	30	5	40.85	2.90E-07	9.08E-04
	antigen processing and presentation of peptide antigen via MHC class II (GO:0002495)	32	5	38.30	3.86E-07	8.66E-04
	antigen processing and presentation of peptide or polysaccharide antigen via MHC class II (GO:0002504)	34	5	36.05	5.07E-07	9.94E-04
	antigen processing and presentation of exogenous peptide antigen (GO:0002478)	40	5	30.64	1.06E-06	1.66E-03
	immunoglobulin production involved in immunoglobulin-mediated immune response (GO:0002381)	46	5	26.64	1.99E-06	2.84E-03
	antigen processing and presentation of exogenous antigen (GO:0019884)	49	5	25.10	2.66E-06	3.47E-03
	antigen processing and presentation of peptide antigen (GO:0048002)	62	6	23.72	3.36E-07	8.78E-04
	antigen processing and presentation (GO:0019882)	96	6	15.32	3.70E-06	4.15E-03
	cellular response to topologically incorrect protein (GO:0035967)	100	5	12.26	6.90E-05	4.32E-02
	positive regulation of T cell activation (GO:0050870)	253	8	7.75	1.10E-05	1.02E-02
	positive regulation of leukocyte cell-cell adhesion (GO:1903039)	276	8	7.11	2.03E-05	1.77E-02
	positive regulation of cell-cell adhesion (GO:0022409)	324	9	6.81	8.35E-06	8.18E-03
	regulation of leukocyte cell-cell adhesion (GO:1903037)	369	9	5.98	2.28E-05	1.89E-02
	regulation of T cell activation (GO:0050863)	377	9	5.85	2.69E-05	2.01E-02
	regulation of cell-cell adhesion (GO:0022407)	484	10	5.60	3.14E-05	2.24E-02
	regulation of lymphocyte activation (GO:0051249)	591	11	4.56	3.15E-05	2.15E-02
	regulation of immune response (GO:0050776)	935	14	3.67	2.65E-05	2.08E-02
	positive regulation of immune system process (GO:0002684)	967	14	3.55	3.82E-05	2.49E-02
	protein-containing complex assembly (GO:0065003)	1270	18	3.47	3.30E-06	3.99E-03
	regulation of immune system process (GO:0002682)	1520	21	3.39	6.25E-07	1.09E-03
	protein-containing complex organization (GO:0043933)	1423	19	3.27	3.96E-06	4.14E-03
	regulation of multicellular organismal process (GO:0051239)	2750	25	2.23	7.72E-05	4.66E-02
GO molecular function complete	MHC class II receptor activity (GO:0032395)	10	4	98.04	2.46E-07	6.12E-04
	MHC class II protein complex binding (GO:0023026)	27	5	45.39	1.81E-07	9.02E-04
	MHC protein complex binding (GO:0023023)	36	5	34.04	6.56E-07	1.09E-03
	peptide antigen binding (GO:0042605)	38	5	32.25	8.37E-07	1.04E-03
GO cellular component complete	protein kinase CK2 complex (GO:0005956)	5	2	98.04	3.38E-04	2.09E-02
	MHC class II protein complex (GO:0042613)	18	5	68.09	3.12E-08	1.06E-05
	U6 snRNP (GO:0005688)	8	2	61.28	7.19E-04	3.97E-02
	MHC protein complex (GO:0042611)	26	6	56.56	3.13E-09	6.39E-06
	integral component of lumenal side of endoplasmic reticulum membrane (GO:0071556)	29	6	50.71	5.54E-09	3.78E-06
	lumenal side of endoplasmic reticulum membrane (GO:0098553)	29	6	50.71	5.54E-09	2.83E-06
	lumenal side of membrane (GO:0098576)	36	6	40.85	1.75E-08	7.16E-06
	ER to Golgi transport vesicle membrane (GO:0012507)	62	6	23.72	3.36E-07	9.81E-05
	clathrin-coated endocytic vesicle membrane (GO:0030669)	72	5	17.20	1.54E-05	1.97E-03
	COPII-coated ER to Golgi transport vesicle (GO:0030134)	94	6	15.65	3.30E-06	8.43E-04
	clathrin-coated endocytic vesicle (GO:0045334)	90	5	13.62	4.27E-05	3.79E-03
	trans-Golgi network membrane (GO:0032588)	102	5	12.20	7.54E-05	5.50E-03
	clathrin-coated vesicle membrane (GO:0030665)	132	6	11.14	2.10E-05	2.39E-03
	integral component of endoplasmic reticulum membrane (GO:0030176)	169	7	10.15	7.50E-06	1.53E-03
	intrinsic component of endoplasmic reticulum membrane (GO:0031227)	177	7	9.69	1.00E-05	1.37E-03
	coated vesicle membrane (GO:0030662)	197	7	8.71	1.96E-05	2.35E-03
	transport vesicle membrane (GO:0030658)	226	8	8.68	4.97E-06	1.13E-03
	clathrin-coated vesicle (GO:0030136)	212	7	8.09	3.09E-05	3.15E-03
	endocytic vesicle membrane (GO:0030666)	195	6	6.54	1.70E-04	1.16E-02
	coated vesicle (GO:0030135)	310	8	5.33	4.54E-05	3.86E-03
	side of membrane (GO:0098552)	711	17	5.86	4.61E-09	4.71E-06
	integral component of organelle membrane (GO:0031301)	398	9	5.54	4.07E-05	3.78E-03
	intrinsic component of organelle membrane (GO:0031300)	428	9	5.15	7.04E-05	5.75E-03
	transport vesicle (GO:0030133)	429	9	5.14	7.16E-05	5.63E-03
	external side of plasma membrane (GO:0009897)	485	10	5.50	3.20E-05	3.11E-03
	cell leading edge (GO:0031252)	427	8	4.59	3.89E-04	2.34E-02
	vacuolar membrane (GO:0005774)	462	8	4.24	6.47E-04	3.67E-02
	cell surface (GO:0009986)	995	12	2.96	7.41E-04	3.98E-02
	extracellular exosome (GO:0070062)	2100	23	2.68	8.32E-06	1.55E-03
	extracellular vesicle (GO:1903561)	2123	23	2.66	9.94E-06	1.69E-03
	extracellular organelle (GO:0043230)	2124	23	2.65	1.00E-05	1.57E-03
	extracellular membrane-bounded organelle (GO:0065010)	2124	23	2.65	1.00E-05	1.46E-03
	extracellular space (GO:0005615)	3430	28	2.00	1.84E-04	1.21E-02
	vesicle (GO:0031982)	3975	32	1.97	7.19E-05	5.44E-03
	extracellular region (GO:0005576)	4396	34	1.90	7.96E-05	5.61E-03
	plasma membrane (GO:0005886)	5977	43	1.76	2.96E-05	3.19E-03
	cell periphery (GO:0071944)	6460	43	1.63	2.12E-04	1.35E-02
	membrane (GO:0016020)	9956	57	1.40	4.06E-04	2.37E-02
PANTHER GO-Slim Molecular Function	misfolded protein binding (GO:0051787)	16	3	45.96	5.98E-05	3.27E-02
PANTHER GO-Slim Biological Process	regulation of mitotic spindle organization (GO:0060236)	6	2	81.70	4.50E-04	2.22E-02
	antigen processing and presentation (GO:0019882)	41	9	53.80	4.25E-13	9.44E-10
	T cell mediated immunity (GO:0002456)	22	4	44.56	3.54E-06	4.91E-04
	positive regulation of adaptive immune response (GO:0002821)	27	4	36.31	7.34E-06	8.15E-04
	positive regulation of leukocyte cell-cell adhesion (GO:1903039)	39	5	31.42	9.41E-07	2.09E-04
	positive regulation of T cell activation (GO:0050870)	39	5	31.42	9.41E-07	1.90E-04
	positive regulation of cell-cell adhesion (GO:0022409)	40	5	30.64	1.06E-06	1.95E-04
	positive regulation of lymphocyte mediated immunity (GO:0002708)	33	4	29.71	1.51E-05	1.60E-03
	positive regulation of leukocyte mediated immunity (GO:0002705)	36	4	27.23	2.07E-05	2.00E-03
	regulation of adaptive immune response (GO:0002819)	36	4	27.23	2.07E-05	1.92E-03
	positive regulation of cell adhesion (GO:0045785)	48	5	25.53	2.42E-06	3.83E-04
	regulation of leukocyte cell-cell adhesion (GO:1903037)	51	5	24.03	3.19E-06	4.72E-04
	regulation of lymphocyte mediated immunity (GO:0002706)	41	4	23.91	3.33E-05	2.74E-03
	regulation of T cell activation (GO:0050863)	53	5	23.12	3.80E-06	4.96E-04
	positive regulation of immune effector process (GO:0002699)	44	4	22.28	4.31E-05	3.30E-03
	leukocyte cell-cell adhesion (GO:0007159)	57	5	21.50	5.30E-06	6.53E-04
	regulation of cell-cell adhesion (GO:0022407)	57	5	21.50	5.30E-06	6.19E-04
	cellular response to topologically incorrect protein (GO:0035967)	46	4	21.31	5.07E-05	3.75E-03
	response to topologically incorrect protein (GO:0035966)	46	4	21.31	5.07E-05	3.63E-03
	response to unfolded protein (GO:0006986)	35	3	21.10	4.93E-04	2.38E-02
	cellular response to unfolded protein (GO:0034620)	35	3	21.10	4.93E-04	2.33E-02
	regulation of leukocyte mediated immunity (GO:0002703)	47	4	20.86	5.48E-05	3.80E-03
	regulation of immune effector process (GO:0002697)	53	4	18.50	8.50E-05	5.39E-03
	adaptive immune response based on somatic recombination of immune receptors built from immunoglobulin superfamily domains (GO:0002460)	142	9	15.53	1.08E-08	4.77E-06
	regulation of cell adhesion (GO:0030155)	80	5	15.32	2.50E-05	2.22E-03
	lymphocyte mediated immunity (GO:0002449)	147	9	15.10	1.43E-08	5.29E-06
	T cell activation (GO:0042110)	83	5	14.77	2.95E-05	2.52E-03
	leukocyte mediated immunity (GO:0002443)	154	9	14.32	2.10E-08	6.64E-06
	immune effector process (GO:0002252)	182	10	13.47	5.75E-09	3.19E-06
	adaptive immune response (GO:0002250)	165	9	13.37	3.69E-08	1.02E-05
	positive regulation of immune system process (GO:0002684)	254	12	11.58	7.99E-10	8.86E-07
	B cell mediated immunity (GO:0019724)	118	5	11.39	1.46E-04	8.74E-03
	immunoglobulin mediated immune response (GO:0016064)	118	5	11.39	1.46E-04	8.51E-03
	production of molecular mediator of immune response (GO:0002440)	125	5	9.80	1.89E-04	1.07E-02
	regulation of immune system process (GO:0002682)	339	13	9.40	1.71E-09	1.26E-06
	positive regulation of lymphocyte activation (GO:0051251)	132	5	9.28	2.41E-04	1.34E-02
	positive regulation of immune response (GO:0050778)	190	7	9.30	1.56E-05	1.58E-03
	positive regulation of leukocyte activation (GO:0002696)	137	5	8.95	2.85E-04	1.54E-02
	positive regulation of cell activation (GO:0050867)	137	5	8.95	2.85E-04	1.50E-02
	regulation of lymphocyte activation (GO:0051249)	148	5	8.28	4.01E-04	2.02E-02
	regulation of leukocyte activation (GO:0002694)	157	5	6.81	5.21E-04	2.41E-02
	regulation of immune response (GO:0050776)	221	7	6.76	3.99E-05	3.16E-03
	regulation of cell activation (GO:0050865)	159	5	6.71	5.51E-04	2.49E-02
	anion transport (GO:0006820)	164	5	6.47	6.31E-04	2.80E-02
	lymphocyte activation (GO:0046649)	188	5	5.52	1.14E-03	4.71E-02
	immune response (GO:0006955)	541	12	5.44	2.33E-06	3.99E-04
	immune system process (GO:0002376)	694	15	5.30	1.52E-07	3.74E-05
	protein-containing complex assembly (GO:0065003)	367	7	4.68	8.22E-04	3.58E-02
	cellular component assembly (GO:0022607)	896	12	3.28	2.94E-04	1.52E-02
	positive regulation of biological process (GO:0048518)	1365	16	2.87	1.22E-04	7.50E-03
	cellular component biogenesis (GO:0044085)	1024	12	2.87	9.49E-04	4.05E-02
	biological_process (GO:0008150)	10991	63	1.40	6.35E-05	4.27E-03
	cellular process (GO:0009987)	10019	56	1.37	9.81E-04	4.11E-02
	Unclassified (UNCLASSIFIED)	9598	21	.54	6.35E-05	4.15E-03
PANTHER GO-Slim Cellular Component	external side of plasma membrane (GO:0009897)	253	8	7.75	1.10E-05	1.88E-03
	side of membrane (GO:0098552)	321	9	6.87	7.77E-06	3.97E-03
	leaflet of membrane bilayer (GO:0097478)	321	9	6.87	7.77E-06	1.98E-03
	cell surface (GO:0009986)	376	8	5.22	1.68E-04	2.14E-02
	plasma membrane (GO:0005886)	3800	30	1.94	1.87E-04	1.91E-02
	cell periphery (GO:0071944)	4027	30	1.83	4.98E-04	4.25E-02
PANTHER Protein Class	major histocompatibility complex protein (PC00149)	41	9	53.80	4.25E-13	8.33E-11
	defense/immunity protein (PC00090)	664	10	3.69	3.99E-04	3.91E-02
Reactome pathways	Translocation of ZAP-70 to Immunological synapse (R-HSA-202430)	25	5	49.02	1.29E-07	3.22E-04
	Phosphorylation of CD3 and TCR zeta chains (R-HSA-202427)	28	5	43.77	2.13E-07	1.77E-04
	PD-1 signaling (R-HSA-389948)	29	5	42.26	2.49E-07	1.55E-04
	Generation of second messenger molecules (R-HSA-202433)	40	5	30.64	1.06E-06	4.39E-04
	Costimulation by the CD28 family (R-HSA-388841)	72	6	20.43	7.63E-07	3.81E-04
	Interferon gamma signaling (R-HSA-877300)	91	7	18.85	1.46E-07	1.81E-04
	Downstream TCR signaling (R-HSA-202424)	102	5	12.20	7.54E-05	2.35E-02
	TCR signaling (R-HSA-202403)	124	5	9.88	1.82E-04	5.05E-02
	MHC class II antigen presentation (R-HSA-2132295)	126	5	9.73	1.96E-04	4.88E-02
	Interferon Signaling (R-HSA-913531)	197	7	8.71	1.96E-05	6.97E-03
