# Supplementary material for: Sex-Specific Features of the Correlation between GWAS-Noticeable Polymorphisms and Hypertension in Europeans of Russia
Source: Int J Mol Sci. 2023 Apr 25;24(9):7799. doi: 10.3390/ijms24097799 (PMC10178435; doi:10.3390/ijms24097799)
Supplement: Supplementary file 1 [file ijms-24-07799-s001.zip › --Suppl Table S16.xlsx]

## Sheet: Лист1
Supplementary Table S16. Results of the gene-gene interaction HTN-associated genes in female (HTN -associated polymorphisms functionality in various tissue/organs )(GeneMANIA) (http://genemania.org)
Gene 1	Gene 2	Weight	Network group	Network
AIF1	HLA-DQB1	0.019054957	Co-expression	Burington-Shaughnessy-2008
TBX2	STK19	0.011827257	Co-expression	Burington-Shaughnessy-2008
PRRC2A	DXO	0.01207503	Co-expression	Burington-Shaughnessy-2008
LST1	AIF1	0.016605882	Co-expression	Burington-Shaughnessy-2008
GSTO1	MICA	0.018695185	Co-expression	Burington-Shaughnessy-2008
HIST1H2AC	MICB	0.011650939	Co-expression	Burington-Shaughnessy-2008
HIST1H2AC	GSTO1	0.013119806	Co-expression	Burington-Shaughnessy-2008
SLC17A3	NCR3	0.0029660813	Co-expression	Burington-Shaughnessy-2008
SLC17A3	ASIC1	0.0028309482	Co-expression	Burington-Shaughnessy-2008
SLC17A3	HLA-DQB1	0.0027729399	Co-expression	Burington-Shaughnessy-2008
NEU1	DXO	0.011499252	Co-expression	Burington-Shaughnessy-2008
VARS	DXO	0.010744644	Co-expression	Burington-Shaughnessy-2008
VARS	PRRC2A	0.0069222725	Co-expression	Burington-Shaughnessy-2008
LSM2	MICB	0.009021666	Co-expression	Burington-Shaughnessy-2008
LSM2	DXO	0.008523836	Co-expression	Burington-Shaughnessy-2008
LSM2	PRRC2A	0.007063369	Co-expression	Burington-Shaughnessy-2008
LSM2	VARS	0.008582667	Co-expression	Burington-Shaughnessy-2008
AQP5	ATF6B	0.00439401	Co-expression	Burington-Shaughnessy-2008
AQP5	LY6G6C	0.00437312	Co-expression	Burington-Shaughnessy-2008
AQP5	SLC17A3	0.0007721283	Co-expression	Burington-Shaughnessy-2008
SLC17A1	RNF5	0.0026093274	Co-expression	Burington-Shaughnessy-2008
SLC17A1	SLC17A3	0.00058152963	Co-expression	Burington-Shaughnessy-2008
BAG6	FLOT1	0.027197588	Co-expression	Burington-Shaughnessy-2008
BAG6	PRRC2A	0.012127468	Co-expression	Burington-Shaughnessy-2008
CSNK2B	MICA	0.024143735	Co-expression	Burington-Shaughnessy-2008
CSNK2B	MICB	0.01595563	Co-expression	Burington-Shaughnessy-2008
CSNK2B	PRRC2A	0.010689729	Co-expression	Burington-Shaughnessy-2008
CSNK2B	LSM2	0.012411066	Co-expression	Burington-Shaughnessy-2008
CSNK2B	BAG6	0.021702826	Co-expression	Burington-Shaughnessy-2008
CLIC1	TRIM38	0.015338439	Co-expression	Burington-Shaughnessy-2008
CLIC1	LSM2	0.0071664513	Co-expression	Burington-Shaughnessy-2008
HLA-DRA	AIF1	0.014225653	Co-expression	Burington-Shaughnessy-2008
HLA-DRA	LST1	0.013057579	Co-expression	Burington-Shaughnessy-2008
HLA-DMB	HLA-DQB1	0.014030943	Co-expression	Burington-Shaughnessy-2008
HLA-DMB	ATF6B	0.013680841	Co-expression	Burington-Shaughnessy-2008
HLA-DMB	AIF1	0.011298364	Co-expression	Burington-Shaughnessy-2008
HLA-DMB	LST1	0.007818964	Co-expression	Burington-Shaughnessy-2008
HLA-DMB	ALAS2	0.009584868	Co-expression	Burington-Shaughnessy-2008
HLA-DMB	HLA-DRA	0.013968659	Co-expression	Burington-Shaughnessy-2008
HLA-DPA1	HLA-DQB1	0.014578253	Co-expression	Burington-Shaughnessy-2008
HLA-DPA1	AIF1	0.012349377	Co-expression	Burington-Shaughnessy-2008
HLA-DPA1	LST1	0.010338066	Co-expression	Burington-Shaughnessy-2008
HLA-DPA1	HLA-DRA	0.01896594	Co-expression	Burington-Shaughnessy-2008
HLA-DPA1	HLA-DMB	0.009190575	Co-expression	Burington-Shaughnessy-2008
HLA-DPB1	HLA-DQB1	0.012898459	Co-expression	Burington-Shaughnessy-2008
HLA-DPB1	AIF1	0.0109265335	Co-expression	Burington-Shaughnessy-2008
HLA-DPB1	LST1	0.009223843	Co-expression	Burington-Shaughnessy-2008
HLA-DPB1	HLA-DRA	0.012502448	Co-expression	Burington-Shaughnessy-2008
HLA-DPB1	HLA-DMB	0.0073306155	Co-expression	Burington-Shaughnessy-2008
HLA-DPB1	HLA-DPA1	0.010215413	Co-expression	Burington-Shaughnessy-2008
STIP1	CSNK2B	0.01923711	Co-expression	Burington-Shaughnessy-2008
HLA-F	NEU1	0.016111258	Co-expression	Burington-Shaughnessy-2008
HLA-DRB5	C4B	0.0043963226	Co-expression	Chen-Brown-2002
GPANK1	HIST1H4C	0.018217638	Co-expression	Chen-Brown-2002
HLA-DQB1	HLA-DRB5	0.005706629	Co-expression	Chen-Brown-2002
AIF1	HLA-DRB5	0.0050236383	Co-expression	Chen-Brown-2002
AIF1	HLA-DQB1	0.0048582465	Co-expression	Chen-Brown-2002
HLA-DRB1	HLA-DRB5	0.008636703	Co-expression	Chen-Brown-2002
HLA-DRB1	HLA-DQB1	0.008553419	Co-expression	Chen-Brown-2002
HLA-DRB1	AIF1	0.0074497336	Co-expression	Chen-Brown-2002
RNF5	GPANK1	0.026096521	Co-expression	Chen-Brown-2002
FLOT1	DXO	0.012796897	Co-expression	Chen-Brown-2002
LST1	HLA-DRB5	0.0070467372	Co-expression	Chen-Brown-2002
LST1	HLA-DQB1	0.008089746	Co-expression	Chen-Brown-2002
LST1	AIF1	0.0065207053	Co-expression	Chen-Brown-2002
HIST1H2AC	BCAS3	0.020179994	Co-expression	Chen-Brown-2002
HIST1H2AC	HFE	0.01826158	Co-expression	Chen-Brown-2002
GPD1	LARP4	0.0104831355	Co-expression	Chen-Brown-2002
VARS	DXO	0.010042941	Co-expression	Chen-Brown-2002
VARS	FLOT1	0.0068664197	Co-expression	Chen-Brown-2002
LSM2	DDX39B	0.008510797	Co-expression	Chen-Brown-2002
SLC17A1	ALAS2	0.019251788	Co-expression	Chen-Brown-2002
BAG6	GPANK1	0.0198527	Co-expression	Chen-Brown-2002
BAG6	VARS	0.009772075	Co-expression	Chen-Brown-2002
CSNK2B	GPANK1	0.014277081	Co-expression	Chen-Brown-2002
CSNK2B	RNF5	0.013509856	Co-expression	Chen-Brown-2002
CLIC1	SMARCD1	0.0039637047	Co-expression	Chen-Brown-2002
LSM3	CSNK2B	0.011869074	Co-expression	Chen-Brown-2002
HLA-DRA	HLA-DRB5	0.009034052	Co-expression	Chen-Brown-2002
HLA-DRA	HLA-DQB1	0.0089871455	Co-expression	Chen-Brown-2002
HLA-DRA	AIF1	0.0077744354	Co-expression	Chen-Brown-2002
HLA-DRA	HLA-DRB1	0.01458685	Co-expression	Chen-Brown-2002
HLA-DPA1	C4B	0.0040691257	Co-expression	Chen-Brown-2002
HLA-DPA1	HLA-DRB5	0.0057370937	Co-expression	Chen-Brown-2002
HLA-DPA1	HLA-DQB1	0.0053585963	Co-expression	Chen-Brown-2002
HLA-DPA1	AIF1	0.004824868	Co-expression	Chen-Brown-2002
HLA-DPA1	HLA-DRB1	0.007787339	Co-expression	Chen-Brown-2002
HLA-DPA1	LST1	0.00687635	Co-expression	Chen-Brown-2002
HLA-DPA1	HLA-DRA	0.008822188	Co-expression	Chen-Brown-2002
HLA-DPB1	C4B	0.004024148	Co-expression	Chen-Brown-2002
HLA-DPB1	HLA-DRB5	0.0056361877	Co-expression	Chen-Brown-2002
HLA-DPB1	HLA-DQB1	0.0052587544	Co-expression	Chen-Brown-2002
HLA-DPB1	AIF1	0.0048168977	Co-expression	Chen-Brown-2002
HLA-DPB1	HLA-DRB1	0.007841438	Co-expression	Chen-Brown-2002
HLA-DPB1	LST1	0.0064009526	Co-expression	Chen-Brown-2002
HLA-DPB1	HLA-DRA	0.00806436	Co-expression	Chen-Brown-2002
HLA-DPB1	HLA-DPA1	0.0053082323	Co-expression	Chen-Brown-2002
B2M	HLA-DRB5	0.005753542	Co-expression	Chen-Brown-2002
B2M	HLA-DQB1	0.0049505793	Co-expression	Chen-Brown-2002
B2M	AIF1	0.0049575744	Co-expression	Chen-Brown-2002
B2M	HLA-DRB1	0.007512088	Co-expression	Chen-Brown-2002
B2M	HLA-DRA	0.009673652	Co-expression	Chen-Brown-2002
B2M	HLA-DPA1	0.0054232026	Co-expression	Chen-Brown-2002
B2M	HLA-DPB1	0.0051662987	Co-expression	Chen-Brown-2002
HLA-F	HLA-DRB5	0.0069510792	Co-expression	Chen-Brown-2002
HLA-F	HLA-DQB1	0.008247806	Co-expression	Chen-Brown-2002
HLA-F	HFE	0.017890144	Co-expression	Chen-Brown-2002
HLA-F	HLA-DRB1	0.014111892	Co-expression	Chen-Brown-2002
HLA-F	HLA-DPB1	0.0065743406	Co-expression	Chen-Brown-2002
HLA-F	B2M	0.009884612	Co-expression	Chen-Brown-2002
NCR3	LY6G5C	0.0059136143	Co-expression	Dobbin-Giordano-2005
DDAH2	ZNF322	0.011427863	Co-expression	Dobbin-Giordano-2005
ASIC1	C6orf48	0.010576753	Co-expression	Dobbin-Giordano-2005
CCHCR1	C6orf48	0.009105118	Co-expression	Dobbin-Giordano-2005
HLA-DRB1	HLA-B	0.008144656	Co-expression	Dobbin-Giordano-2005
TRIM38	HLA-DRB1	0.006685655	Co-expression	Dobbin-Giordano-2005
FLOT1	DXO	0.01880309	Co-expression	Dobbin-Giordano-2005
PRRC2A	CCHCR1	0.017312713	Co-expression	Dobbin-Giordano-2005
LST1	HLA-B	0.00676693	Co-expression	Dobbin-Giordano-2005
LST1	HLA-DQB1	0.009240203	Co-expression	Dobbin-Giordano-2005
LST1	AIF1	0.009856095	Co-expression	Dobbin-Giordano-2005
LST1	HLA-DRB1	0.0039919466	Co-expression	Dobbin-Giordano-2005
ALAS2	BCAS3	0.014060221	Co-expression	Dobbin-Giordano-2005
LSM2	FLOT1	0.012921512	Co-expression	Dobbin-Giordano-2005
SMARCD1	DXO	0.01863009	Co-expression	Dobbin-Giordano-2005
AQP5	FAM186A	0.0065473365	Co-expression	Dobbin-Giordano-2005
SLC17A1	SLC17A3	0.009496503	Co-expression	Dobbin-Giordano-2005
BAG6	CCHCR1	0.015780414	Co-expression	Dobbin-Giordano-2005
BAG6	FLOT1	0.017392075	Co-expression	Dobbin-Giordano-2005
BAG6	PRRC2A	0.015321381	Co-expression	Dobbin-Giordano-2005
CSNK2B	CCHCR1	0.009229281	Co-expression	Dobbin-Giordano-2005
CSNK2B	FLOT1	0.011625994	Co-expression	Dobbin-Giordano-2005
CSNK2B	PRRC2A	0.008854678	Co-expression	Dobbin-Giordano-2005
CSNK2B	LSM2	0.0076573556	Co-expression	Dobbin-Giordano-2005
CSNK2B	SMARCD1	0.009109485	Co-expression	Dobbin-Giordano-2005
CSNK2B	BAG6	0.00959422	Co-expression	Dobbin-Giordano-2005
CLIC1	MICA	0.011196389	Co-expression	Dobbin-Giordano-2005
HLA-DRA	HLA-B	0.009711887	Co-expression	Dobbin-Giordano-2005
HLA-DRA	HLA-DRB1	0.0054296977	Co-expression	Dobbin-Giordano-2005
HLA-DRA	LST1	0.0047246106	Co-expression	Dobbin-Giordano-2005
PRRC2B	C6orf48	0.008768621	Co-expression	Dobbin-Giordano-2005
PRRC2B	DXO	0.017763564	Co-expression	Dobbin-Giordano-2005
PRRC2B	SMARCD1	0.022004083	Co-expression	Dobbin-Giordano-2005
PRRC2B	CSNK2B	0.009417366	Co-expression	Dobbin-Giordano-2005
GPD1L	ATP6V1G1	0.0070595895	Co-expression	Dobbin-Giordano-2005
HLA-DMB	HLA-DQB1	0.013287013	Co-expression	Dobbin-Giordano-2005
HLA-DMB	AIF1	0.0146820415	Co-expression	Dobbin-Giordano-2005
HLA-DMB	HLA-DRB1	0.0053935223	Co-expression	Dobbin-Giordano-2005
HLA-DMB	LST1	0.0053419108	Co-expression	Dobbin-Giordano-2005
HLA-DMB	HLA-DRA	0.0068334746	Co-expression	Dobbin-Giordano-2005
HLA-DPA1	HLA-DQB1	0.01580337	Co-expression	Dobbin-Giordano-2005
HLA-DPA1	AIF1	0.01705923	Co-expression	Dobbin-Giordano-2005
HLA-DPA1	HLA-DRB1	0.0065538273	Co-expression	Dobbin-Giordano-2005
HLA-DPA1	LST1	0.006274988	Co-expression	Dobbin-Giordano-2005
HLA-DPA1	HLA-DRA	0.0078019504	Co-expression	Dobbin-Giordano-2005
HLA-DPA1	HLA-DMB	0.008958429	Co-expression	Dobbin-Giordano-2005
HLA-DPB1	HLA-B	0.0084865615	Co-expression	Dobbin-Giordano-2005
HLA-DPB1	HLA-DQB1	0.011637379	Co-expression	Dobbin-Giordano-2005
HLA-DPB1	AIF1	0.012063624	Co-expression	Dobbin-Giordano-2005
HLA-DPB1	HLA-DRB1	0.004977445	Co-expression	Dobbin-Giordano-2005
HLA-DPB1	TRIM38	0.008840678	Co-expression	Dobbin-Giordano-2005
HLA-DPB1	LST1	0.0047337906	Co-expression	Dobbin-Giordano-2005
HLA-DPB1	HLA-DRA	0.005758299	Co-expression	Dobbin-Giordano-2005
HLA-DPB1	HLA-DMB	0.0063243904	Co-expression	Dobbin-Giordano-2005
HLA-DPB1	HLA-DPA1	0.008110123	Co-expression	Dobbin-Giordano-2005
B2M	HLA-B	0.022923201	Co-expression	Dobbin-Giordano-2005
B2M	HLA-DRB1	0.0074083363	Co-expression	Dobbin-Giordano-2005
B2M	LST1	0.0069013336	Co-expression	Dobbin-Giordano-2005
B2M	HLA-DRA	0.008878045	Co-expression	Dobbin-Giordano-2005
B2M	HLA-DPB1	0.009401011	Co-expression	Dobbin-Giordano-2005
ST13	GPD1L	0.007816433	Co-expression	Dobbin-Giordano-2005
HLA-F	HLA-B	0.017211936	Co-expression	Dobbin-Giordano-2005
HLA-F	HLA-DRB1	0.0062921727	Co-expression	Dobbin-Giordano-2005
HLA-F	TRIM38	0.01241122	Co-expression	Dobbin-Giordano-2005
HLA-F	LST1	0.005845138	Co-expression	Dobbin-Giordano-2005
HLA-F	HLA-DRA	0.00725862	Co-expression	Dobbin-Giordano-2005
HLA-F	HLA-DPB1	0.007376724	Co-expression	Dobbin-Giordano-2005
ATP2B1	TRIM38	0.017241858	Co-expression	Bild-Nevins-2006 B
PRRC2A	CCHCR1	0.0138762165	Co-expression	Bild-Nevins-2006 B
LST1	AIF1	0.01277621	Co-expression	Bild-Nevins-2006 B
SLC17A3	ASIC1	0.0062977206	Co-expression	Bild-Nevins-2006 B
ATF1	LARP4	0.01860191	Co-expression	Bild-Nevins-2006 B
LSM2	CCHCR1	0.015742566	Co-expression	Bild-Nevins-2006 B
LSM2	VARS	0.014376963	Co-expression	Bild-Nevins-2006 B
SLC17A1	ASIC1	0.0064287977	Co-expression	Bild-Nevins-2006 B
SLC17A1	SLC17A3	0.0022768127	Co-expression	Bild-Nevins-2006 B
BAG6	VARS	0.02130082	Co-expression	Bild-Nevins-2006 B
CSNK2B	MICB	0.0143075185	Co-expression	Bild-Nevins-2006 B
CSNK2B	DXO	0.013231657	Co-expression	Bild-Nevins-2006 B
CSNK2B	PRRC2A	0.009159574	Co-expression	Bild-Nevins-2006 B
CSNK2B	NEU1	0.018258486	Co-expression	Bild-Nevins-2006 B
CSNK2B	LSM2	0.012033401	Co-expression	Bild-Nevins-2006 B
CLIC1	MICB	0.01768409	Co-expression	Bild-Nevins-2006 B
CLIC1	LSM2	0.017832562	Co-expression	Bild-Nevins-2006 B
CLIC1	CSNK2B	0.017348165	Co-expression	Bild-Nevins-2006 B
LSM3	NEU1	0.012576886	Co-expression	Bild-Nevins-2006 B
HLA-DRA	HLA-DQB1	0.015875405	Co-expression	Bild-Nevins-2006 B
HLA-DRA	AIF1	0.016267171	Co-expression	Bild-Nevins-2006 B
HLA-DRA	LST1	0.008196883	Co-expression	Bild-Nevins-2006 B
ATP6V1G1	HIST1H2AC	0.008617993	Co-expression	Bild-Nevins-2006 B
HLA-DMB	HLA-DQB1	0.008259466	Co-expression	Bild-Nevins-2006 B
HLA-DMB	AIF1	0.010353999	Co-expression	Bild-Nevins-2006 B
HLA-DMB	LST1	0.0049023316	Co-expression	Bild-Nevins-2006 B
HLA-DMB	GSTO1	0.0060473485	Co-expression	Bild-Nevins-2006 B
HLA-DMB	HLA-DRA	0.0072711473	Co-expression	Bild-Nevins-2006 B
HLA-DPA1	HLA-DQB1	0.017232532	Co-expression	Bild-Nevins-2006 B
HLA-DPA1	AIF1	0.018825756	Co-expression	Bild-Nevins-2006 B
HLA-DPA1	LST1	0.009420538	Co-expression	Bild-Nevins-2006 B
HLA-DPA1	GSTO1	0.012745279	Co-expression	Bild-Nevins-2006 B
HLA-DPA1	HLA-DRA	0.015910307	Co-expression	Bild-Nevins-2006 B
HLA-DPA1	HLA-DMB	0.008864118	Co-expression	Bild-Nevins-2006 B
HLA-DPB1	LST1	0.011407603	Co-expression	Bild-Nevins-2006 B
HLA-DPB1	HLA-DRA	0.018012552	Co-expression	Bild-Nevins-2006 B
HLA-DPB1	HLA-DMB	0.009085845	Co-expression	Bild-Nevins-2006 B
HLA-DPB1	HLA-DPA1	0.017045587	Co-expression	Bild-Nevins-2006 B
B2M	HLA-DRA	0.018197589	Co-expression	Bild-Nevins-2006 B
B2M	HLA-DMB	0.008550566	Co-expression	Bild-Nevins-2006 B
B2M	HLA-DPA1	0.01642144	Co-expression	Bild-Nevins-2006 B
HLA-F	LST1	0.008853432	Co-expression	Bild-Nevins-2006 B
HLA-F	HLA-DMB	0.006825721	Co-expression	Bild-Nevins-2006 B
HLA-F	B2M	0.01773576	Co-expression	Bild-Nevins-2006 B
TBX2	C4B	0.025831476	Co-expression	Ross-Perou-2001
RNF5	DXO	0.016448498	Co-expression	Ross-Perou-2001
FLOT1	DXO	0.019122135	Co-expression	Ross-Perou-2001
LST1	HLA-DRB1	0.012419844	Co-expression	Ross-Perou-2001
GSTO1	HLA-DQB1	0.011495424	Co-expression	Ross-Perou-2001
GSTO1	PLCE1	0.0121430615	Co-expression	Ross-Perou-2001
GPD1	LARP4	0.022324042	Co-expression	Ross-Perou-2001
BAG6	DXO	0.016261686	Co-expression	Ross-Perou-2001
BAG6	FLOT1	0.015229294	Co-expression	Ross-Perou-2001
BAG6	VARS	0.017729357	Co-expression	Ross-Perou-2001
LSM3	RNF5	0.0077781766	Co-expression	Ross-Perou-2001
HLA-DRA	HLA-DRB1	0.0130962	Co-expression	Ross-Perou-2001
ATP6V1G1	LSM3	0.008019411	Co-expression	Ross-Perou-2001
HLA-DPA1	HLA-DRB1	0.014066267	Co-expression	Ross-Perou-2001
HLA-DPA1	LST1	0.019373007	Co-expression	Ross-Perou-2001
HLA-DPB1	HLA-DRB1	0.012429068	Co-expression	Ross-Perou-2001
HLA-DPB1	HLA-DPA1	0.022794962	Co-expression	Ross-Perou-2001
C12orf62	HIST1H2BC	0.0130374	Co-expression	Jiang-de Kok-2017
HIST1H3E	HIST1H4C	0.01082598	Co-expression	Jiang-de Kok-2017
STK19	CYP21A2	0.01075953	Co-expression	Jiang-de Kok-2017
HLA-B	ABHD16A	0.0065357964	Co-expression	Jiang-de Kok-2017
HLA-B	C4B	0.008031884	Co-expression	Jiang-de Kok-2017
MICB	MICA	0.015470557	Co-expression	Jiang-de Kok-2017
HLA-DQB1	HLA-DRB5	0.029598048	Co-expression	Jiang-de Kok-2017
HFE	CCHCR1	0.011583376	Co-expression	Jiang-de Kok-2017
HLA-DRB1	HLA-DRB5	0.008861029	Co-expression	Jiang-de Kok-2017
HLA-DRB1	HLA-DQB1	0.010417902	Co-expression	Jiang-de Kok-2017
RNF5	RGL3	0.007894011	Co-expression	Jiang-de Kok-2017
POU5F1	CYP21A2	0.009558502	Co-expression	Jiang-de Kok-2017
POU5F1	STK19	0.00942451	Co-expression	Jiang-de Kok-2017
TRIM38	ABHD16A	0.009330265	Co-expression	Jiang-de Kok-2017
PRRC2A	FLOT1	0.018107789	Co-expression	Jiang-de Kok-2017
LY6G6C	NCR3	0.0069680354	Co-expression	Jiang-de Kok-2017
GSTO1	HIST1H4C	0.013321449	Co-expression	Jiang-de Kok-2017
NEU1	MICA	0.008775181	Co-expression	Jiang-de Kok-2017
ALAS2	ATF6B	0.0131163625	Co-expression	Jiang-de Kok-2017
LSM2	RGL3	0.005935044	Co-expression	Jiang-de Kok-2017
AQP5	NCR3	0.010625681	Co-expression	Jiang-de Kok-2017
AQP5	HLA-DRB1	0.0039725103	Co-expression	Jiang-de Kok-2017
AQP5	LY6G6C	0.0028766156	Co-expression	Jiang-de Kok-2017
BAG6	RNF5	0.014118448	Co-expression	Jiang-de Kok-2017
LSM3	C12orf62	0.0061296816	Co-expression	Jiang-de Kok-2017
HLA-DRB3	HLA-DRB1	0.011734371	Co-expression	Jiang-de Kok-2017
HLA-DPA1	HLA-DRB5	0.02319861	Co-expression	Jiang-de Kok-2017
HLA-DPA1	HLA-B	0.008266755	Co-expression	Jiang-de Kok-2017
HLA-DPA1	HLA-DRB1	0.008492322	Co-expression	Jiang-de Kok-2017
HLA-DPA1	HLA-DRB3	0.024061415	Co-expression	Jiang-de Kok-2017
ST13	ATP2B1	0.01794935	Co-expression	Jiang-de Kok-2017
HLA-F	ABHD16A	0.0062344032	Co-expression	Jiang-de Kok-2017
HLA-F	C4B	0.007363806	Co-expression	Jiang-de Kok-2017
HLA-F	HLA-B	0.0055176336	Co-expression	Jiang-de Kok-2017
STK19	CYP21A2	0.018253574	Co-expression	Innocenti-Brown-2011
DDAH2	LIMA1	0.00861781	Co-expression	Innocenti-Brown-2011
MICB	MICA	0.033632576	Co-expression	Innocenti-Brown-2011
HLA-DQB1	HLA-DRB5	0.026536167	Co-expression	Innocenti-Brown-2011
ATF6B	ZBTB12	0.013163303	Co-expression	Innocenti-Brown-2011
HLA-DRB1	HLA-DRB5	0.012060357	Co-expression	Innocenti-Brown-2011
HLA-DRB1	HLA-B	0.00861819	Co-expression	Innocenti-Brown-2011
HLA-DRB1	HLA-DQB1	0.011597692	Co-expression	Innocenti-Brown-2011
SLK	LIMA1	0.009267872	Co-expression	Innocenti-Brown-2011
PRRC2A	DDX39B	0.009705302	Co-expression	Innocenti-Brown-2011
PRRC2A	FLOT1	0.009550142	Co-expression	Innocenti-Brown-2011
LST1	NCR3	0.00940863	Co-expression	Innocenti-Brown-2011
LST1	HLA-DRB5	0.007875939	Co-expression	Innocenti-Brown-2011
LST1	HLA-DQB1	0.008258127	Co-expression	Innocenti-Brown-2011
LST1	HLA-DRB1	0.004544769	Co-expression	Innocenti-Brown-2011
GSTO1	HFE	0.012966001	Co-expression	Innocenti-Brown-2011
ALAS2	MPIG6B	0.021612305	Co-expression	Innocenti-Brown-2011
VARS	ABHD16A	0.0038522165	Co-expression	Innocenti-Brown-2011
SLC17A1	SLC17A3	0.029314267	Co-expression	Innocenti-Brown-2011
BAG6	SMARCD1	0.011658281	Co-expression	Innocenti-Brown-2011
CSNK2B	BAG6	0.007958256	Co-expression	Innocenti-Brown-2011
CLIC1	LIMA1	0.00584027	Co-expression	Innocenti-Brown-2011
CLIC1	SLK	0.009986078	Co-expression	Innocenti-Brown-2011
HIST1H4A	HIST1H1T	0.024338417	Co-expression	Innocenti-Brown-2011
HLA-DRA	HLA-DRB5	0.012775667	Co-expression	Innocenti-Brown-2011
HLA-DRA	HLA-B	0.0093520945	Co-expression	Innocenti-Brown-2011
HLA-DRA	HLA-DQB1	0.0145616755	Co-expression	Innocenti-Brown-2011
HLA-DRA	HLA-DRB1	0.0069416426	Co-expression	Innocenti-Brown-2011
HLA-DRA	LST1	0.0048135766	Co-expression	Innocenti-Brown-2011
HLA-DRB3	HLA-DRB5	0.019361788	Co-expression	Innocenti-Brown-2011
HLA-DRB3	HLA-B	0.014464001	Co-expression	Innocenti-Brown-2011
HLA-DRB3	HLA-DQB1	0.02139074	Co-expression	Innocenti-Brown-2011
HLA-DRB3	HLA-DRB1	0.011176533	Co-expression	Innocenti-Brown-2011
HLA-DRB3	LST1	0.0073694494	Co-expression	Innocenti-Brown-2011
HLA-DRB3	HLA-DRA	0.011122785	Co-expression	Innocenti-Brown-2011
HLA-DMB	HLA-DRB5	0.019121792	Co-expression	Innocenti-Brown-2011
HLA-DMB	HLA-DRB1	0.010476386	Co-expression	Innocenti-Brown-2011
HLA-DMB	LST1	0.009612842	Co-expression	Innocenti-Brown-2011
HLA-DMB	HLA-DRA	0.012768618	Co-expression	Innocenti-Brown-2011
HLA-DMB	HLA-DRB3	0.016283376	Co-expression	Innocenti-Brown-2011
HLA-DPA1	HLA-DRB5	0.009999588	Co-expression	Innocenti-Brown-2011
HLA-DPA1	HLA-B	0.0068237614	Co-expression	Innocenti-Brown-2011
HLA-DPA1	HLA-DQB1	0.010922822	Co-expression	Innocenti-Brown-2011
HLA-DPA1	HLA-DRB1	0.0054172394	Co-expression	Innocenti-Brown-2011
HLA-DPA1	LST1	0.0040378952	Co-expression	Innocenti-Brown-2011
HLA-DPA1	HLA-DRA	0.006358773	Co-expression	Innocenti-Brown-2011
HLA-DPA1	HLA-DRB3	0.008953595	Co-expression	Innocenti-Brown-2011
HLA-DPA1	HLA-DMB	0.010089402	Co-expression	Innocenti-Brown-2011
HLA-DPB1	HLA-DRB5	0.017170073	Co-expression	Innocenti-Brown-2011
HLA-DPB1	HLA-DQB1	0.017521895	Co-expression	Innocenti-Brown-2011
HLA-DPB1	HLA-DRB1	0.009943801	Co-expression	Innocenti-Brown-2011
HLA-DPB1	LST1	0.0068446966	Co-expression	Innocenti-Brown-2011
HLA-DPB1	HLA-DRA	0.010983354	Co-expression	Innocenti-Brown-2011
HLA-DPB1	HLA-DRB3	0.0151402885	Co-expression	Innocenti-Brown-2011
HLA-DPB1	HLA-DMB	0.017879855	Co-expression	Innocenti-Brown-2011
HLA-DPB1	HLA-DPA1	0.008984898	Co-expression	Innocenti-Brown-2011
B2M	WDR51B	0.01779526	Co-expression	Innocenti-Brown-2011
B2M	HLA-B	0.026654806	Co-expression	Innocenti-Brown-2011
HLA-F	HLA-DRB5	0.015728695	Co-expression	Innocenti-Brown-2011
HLA-F	HLA-B	0.035996232	Co-expression	Innocenti-Brown-2011
HLA-F	HLA-DRB1	0.008386972	Co-expression	Innocenti-Brown-2011
HLA-F	LST1	0.007341872	Co-expression	Innocenti-Brown-2011
HLA-F	HLA-DRA	0.009489868	Co-expression	Innocenti-Brown-2011
HLA-F	HLA-DRB3	0.015941989	Co-expression	Innocenti-Brown-2011
HLA-F	HLA-DPA1	0.0068723494	Co-expression	Innocenti-Brown-2011
HLA-F	B2M	0.020768732	Co-expression	Innocenti-Brown-2011
HLA-DQB1	C4B	0.0034114374	Co-expression	Perou-Botstein-2000
HLA-DQB1	HLA-DRB5	0.0041435147	Co-expression	Perou-Botstein-2000
HLA-DRB1	HLA-DRB5	0.0040886817	Co-expression	Perou-Botstein-2000
HLA-DRB1	HLA-DQB1	0.0018729175	Co-expression	Perou-Botstein-2000
HLA-DRB1	AIF1	0.002778542	Co-expression	Perou-Botstein-2000
RNF5	DXO	0.013575737	Co-expression	Perou-Botstein-2000
FLOT1	RNF5	0.012765606	Co-expression	Perou-Botstein-2000
LST1	AIF1	0.005482171	Co-expression	Perou-Botstein-2000
LST1	HLA-DRB1	0.0030522035	Co-expression	Perou-Botstein-2000
LY6G6C	ATF6B	0.013841535	Co-expression	Perou-Botstein-2000
GSTO1	PLCE1	0.014443454	Co-expression	Perou-Botstein-2000
GSTO1	SLK	0.014915705	Co-expression	Perou-Botstein-2000
NEU1	DXO	0.01360107	Co-expression	Perou-Botstein-2000
NEU1	RNF5	0.01614002	Co-expression	Perou-Botstein-2000
SMARCD1	VARS	0.011456341	Co-expression	Perou-Botstein-2000
AQP5	HLA-DRB1	0.0044284114	Co-expression	Perou-Botstein-2000
SLC17A1	ALAS2	0.018655118	Co-expression	Perou-Botstein-2000
BAG6	DXO	0.0155801205	Co-expression	Perou-Botstein-2000
HLA-DRA	C4B	0.0032204487	Co-expression	Perou-Botstein-2000
HLA-DRA	HLA-DRB5	0.0039427793	Co-expression	Perou-Botstein-2000
HLA-DRA	HLA-DQB1	0.001868488	Co-expression	Perou-Botstein-2000
HLA-DRA	AIF1	0.0025251599	Co-expression	Perou-Botstein-2000
HLA-DRA	HLA-DRB1	0.0020284269	Co-expression	Perou-Botstein-2000
HLA-DRA	LST1	0.002996246	Co-expression	Perou-Botstein-2000
HLA-DRA	AQP5	0.0043236623	Co-expression	Perou-Botstein-2000
ATP6V1G1	AQP5	0.012757057	Co-expression	Perou-Botstein-2000
HLA-DRB3	C4B	0.0030608494	Co-expression	Perou-Botstein-2000
HLA-DRB3	HLA-DRB5	0.0039219297	Co-expression	Perou-Botstein-2000
HLA-DRB3	HLA-DQB1	0.0018072753	Co-expression	Perou-Botstein-2000
HLA-DRB3	HLA-DRB1	0.0019517117	Co-expression	Perou-Botstein-2000
HLA-DRB3	LST1	0.0029834197	Co-expression	Perou-Botstein-2000
HLA-DRB3	AQP5	0.0037839555	Co-expression	Perou-Botstein-2000
HLA-DRB3	HLA-DRA	0.0019087099	Co-expression	Perou-Botstein-2000
HLA-DPA1	C4B	0.0029435537	Co-expression	Perou-Botstein-2000
HLA-DPA1	HLA-DRB5	0.00380373	Co-expression	Perou-Botstein-2000
HLA-DPA1	HLA-DQB1	0.0016732127	Co-expression	Perou-Botstein-2000
HLA-DPA1	AIF1	0.0021676554	Co-expression	Perou-Botstein-2000
HLA-DPA1	HLA-DRB1	0.0018138248	Co-expression	Perou-Botstein-2000
HLA-DPA1	LST1	0.0025733255	Co-expression	Perou-Botstein-2000
HLA-DPA1	HLA-DRA	0.0017589305	Co-expression	Perou-Botstein-2000
HLA-DPA1	HLA-DRB3	0.0016780263	Co-expression	Perou-Botstein-2000
HLA-DPB1	C4B	0.003465786	Co-expression	Perou-Botstein-2000
HLA-DPB1	HLA-DRB5	0.004288651	Co-expression	Perou-Botstein-2000
HLA-DPB1	HLA-DQB1	0.0019381949	Co-expression	Perou-Botstein-2000
HLA-DPB1	AIF1	0.0025271664	Co-expression	Perou-Botstein-2000
HLA-DPB1	HLA-DRB1	0.0020006949	Co-expression	Perou-Botstein-2000
HLA-DPB1	LST1	0.0030289323	Co-expression	Perou-Botstein-2000
HLA-DPB1	AQP5	0.0044043544	Co-expression	Perou-Botstein-2000
HLA-DPB1	HLA-DRA	0.0020042686	Co-expression	Perou-Botstein-2000
HLA-DPB1	HLA-DRB3	0.0019160311	Co-expression	Perou-Botstein-2000
HLA-DPB1	HLA-DPA1	0.001814249	Co-expression	Perou-Botstein-2000
B2M	HLA-DRB5	0.009409482	Co-expression	Perou-Botstein-2000
B2M	HLA-DRA	0.0039397255	Co-expression	Perou-Botstein-2000
B2M	HLA-DPA1	0.0036081169	Co-expression	Perou-Botstein-2000
DXO	DDAH2	0.014186119	Co-expression	Wang-Maris-2006
POU5F1	APOM	0.015516927	Co-expression	Wang-Maris-2006
TRIM38	MICA	0.008552032	Co-expression	Wang-Maris-2006
ATP2B1	LARP4	0.016298408	Co-expression	Wang-Maris-2006
PRRC2A	DDAH2	0.01493706	Co-expression	Wang-Maris-2006
LSM2	VARS	0.013017933	Co-expression	Wang-Maris-2006
BAG6	DDAH2	0.014434656	Co-expression	Wang-Maris-2006
BAG6	PRRC2A	0.018341834	Co-expression	Wang-Maris-2006
CSNK2B	DDAH2	0.012684805	Co-expression	Wang-Maris-2006
CSNK2B	VARS	0.009091306	Co-expression	Wang-Maris-2006
CSNK2B	LSM2	0.017888935	Co-expression	Wang-Maris-2006
CSNK2B	BAG6	0.020112233	Co-expression	Wang-Maris-2006
CLIC1	NEU1	0.010418288	Co-expression	Wang-Maris-2006
HLA-DRA	HLA-DQB1	0.012534613	Co-expression	Wang-Maris-2006
HLA-DRA	AIF1	0.013146688	Co-expression	Wang-Maris-2006
PRRC2B	PRRC2A	0.015654592	Co-expression	Wang-Maris-2006
HLA-DMB	HLA-DQB1	0.013173356	Co-expression	Wang-Maris-2006
HLA-DMB	AIF1	0.014324936	Co-expression	Wang-Maris-2006
HLA-DMB	HLA-DRA	0.008671858	Co-expression	Wang-Maris-2006
HLA-DPA1	HLA-DQB1	0.014226256	Co-expression	Wang-Maris-2006
HLA-DPA1	HLA-DRA	0.009770585	Co-expression	Wang-Maris-2006
HLA-DPA1	HLA-DMB	0.009642218	Co-expression	Wang-Maris-2006
HLA-DPB1	HLA-DQB1	0.01622113	Co-expression	Wang-Maris-2006
HLA-DPB1	HLA-DRA	0.010901783	Co-expression	Wang-Maris-2006
HLA-DPB1	HLA-DMB	0.01154408	Co-expression	Wang-Maris-2006
HLA-DPB1	HLA-DPA1	0.012650093	Co-expression	Wang-Maris-2006
B2M	HLA-DRA	0.009413034	Co-expression	Wang-Maris-2006
B2M	HLA-DMB	0.009665898	Co-expression	Wang-Maris-2006
B2M	HLA-DPA1	0.010559282	Co-expression	Wang-Maris-2006
B2M	HLA-DPB1	0.011410349	Co-expression	Wang-Maris-2006
HLA-F	HLA-DRA	0.007922032	Co-expression	Wang-Maris-2006
HLA-F	HLA-DMB	0.008346756	Co-expression	Wang-Maris-2006
HLA-F	HLA-DPA1	0.0087962635	Co-expression	Wang-Maris-2006
HLA-F	HLA-DPB1	0.01006644	Co-expression	Wang-Maris-2006
HLA-F	B2M	0.01072597	Co-expression	Wang-Maris-2006
C6orf48	LASS5	0.008279186	Co-expression	Ramaswamy-Golub-2001
HLA-DQB1	HLA-DRB5	0.021162875	Co-expression	Ramaswamy-Golub-2001
HSPA1A	HSPA1B	0.03593799	Co-expression	Ramaswamy-Golub-2001
HLA-DRB1	HLA-DRB5	0.012834933	Co-expression	Ramaswamy-Golub-2001
HLA-DRB1	HLA-DQB1	0.026898718	Co-expression	Ramaswamy-Golub-2001
LST1	AIF1	0.018896809	Co-expression	Ramaswamy-Golub-2001
VARS	DXO	0.007384391	Co-expression	Ramaswamy-Golub-2001
SMARCD1	ATF6B	0.0041749356	Co-expression	Ramaswamy-Golub-2001
CSNK2B	DDX39B	0.00807868	Co-expression	Ramaswamy-Golub-2001
CLIC1	DDX39B	0.009468905	Co-expression	Ramaswamy-Golub-2001
CLIC1	CSNK2B	0.0024845481	Co-expression	Ramaswamy-Golub-2001
LSM3	HIST1H4C	0.011813154	Co-expression	Ramaswamy-Golub-2001
HLA-DRA	HLA-DQB1	0.023466373	Co-expression	Ramaswamy-Golub-2001
HLA-DRA	HLA-DRB1	0.023825793	Co-expression	Ramaswamy-Golub-2001
PRRC2B	PRRC2A	0.007908343	Co-expression	Ramaswamy-Golub-2001
HLA-DMB	HLA-DQB1	0.021782354	Co-expression	Ramaswamy-Golub-2001
HLA-DMB	HLA-DRB1	0.020766655	Co-expression	Ramaswamy-Golub-2001
HLA-DMB	TRIM38	0.01579182	Co-expression	Ramaswamy-Golub-2001
HLA-DMB	HLA-DRA	0.019507673	Co-expression	Ramaswamy-Golub-2001
HLA-DPB1	HLA-DQB1	0.0312019	Co-expression	Ramaswamy-Golub-2001
HLA-DPB1	HLA-DRB1	0.026169099	Co-expression	Ramaswamy-Golub-2001
HLA-DPB1	HLA-DRA	0.023786776	Co-expression	Ramaswamy-Golub-2001
HLA-DPB1	HLA-DMB	0.02372145	Co-expression	Ramaswamy-Golub-2001
B2M	HLA-DRB1	0.01615895	Co-expression	Ramaswamy-Golub-2001
B2M	CSNK2B	0.005330272	Co-expression	Ramaswamy-Golub-2001
B2M	HLA-DRA	0.017306436	Co-expression	Ramaswamy-Golub-2001
HLA-F	HLA-DQB1	0.026248006	Co-expression	Ramaswamy-Golub-2001
HLA-F	HLA-DRB1	0.022937594	Co-expression	Ramaswamy-Golub-2001
HLA-F	HLA-DRA	0.021522107	Co-expression	Ramaswamy-Golub-2001
HLA-F	HLA-DMB	0.019629566	Co-expression	Ramaswamy-Golub-2001
HLA-F	HLA-DPB1	0.028454866	Co-expression	Ramaswamy-Golub-2001
C4B	CYP21A2	0.009311471	Co-expression	Mallon-McKay-2013
VWA7	LY6G5C	0.004186101	Co-expression	Mallon-McKay-2013
ASIC1	SH3PXD2A	0.01954425	Co-expression	Mallon-McKay-2013
MICB	HIST1H2BC	0.010536295	Co-expression	Mallon-McKay-2013
MICB	MICA	0.011499861	Co-expression	Mallon-McKay-2013
HLA-DQB1	HLA-DRB5	0.015860328	Co-expression	Mallon-McKay-2013
ATF6B	LY6G5C	0.0070310235	Co-expression	Mallon-McKay-2013
DXO	CCHCR1	0.0046526818	Co-expression	Mallon-McKay-2013
HLA-DRB1	HLA-DRB5	0.011476824	Co-expression	Mallon-McKay-2013
HLA-DRB1	HLA-B	0.006726407	Co-expression	Mallon-McKay-2013
HLA-DRB1	HLA-DQB1	0.014862241	Co-expression	Mallon-McKay-2013
RNF5	DDX39B	0.0103009185	Co-expression	Mallon-McKay-2013
HIST1H2AC	HIST1H2BC	0.0123611055	Co-expression	Mallon-McKay-2013
HIST1H2AC	LY6G5C	0.007807271	Co-expression	Mallon-McKay-2013
LSM2	HIST1H4C	0.009702076	Co-expression	Mallon-McKay-2013
SLC17A1	SLC17A3	0.0074217264	Co-expression	Mallon-McKay-2013
BAG6	DXO	0.0066671507	Co-expression	Mallon-McKay-2013
CSNK2B	BAG6	0.008871119	Co-expression	Mallon-McKay-2013
CLIC1	GSTO1	0.018198753	Co-expression	Mallon-McKay-2013
HIST1H4A	HIST1H4C	0.016653135	Co-expression	Mallon-McKay-2013
HLA-DRA	HLA-DRB5	0.009998009	Co-expression	Mallon-McKay-2013
HLA-DRA	HLA-B	0.0062572095	Co-expression	Mallon-McKay-2013
HLA-DRA	HLA-DQB1	0.013549743	Co-expression	Mallon-McKay-2013
HLA-DRA	HLA-DRB1	0.009310209	Co-expression	Mallon-McKay-2013
ATP6V1G3	SLC17A3	0.013791091	Co-expression	Mallon-McKay-2013
ATP6V1G3	SLC17A1	0.008732756	Co-expression	Mallon-McKay-2013
HLA-DRB3	HLA-DRB5	0.011985618	Co-expression	Mallon-McKay-2013
HLA-DRB3	HLA-B	0.0070170015	Co-expression	Mallon-McKay-2013
HLA-DRB3	HLA-DQB1	0.015544756	Co-expression	Mallon-McKay-2013
HLA-DRB3	HLA-DRB1	0.011119905	Co-expression	Mallon-McKay-2013
HLA-DRB3	HLA-DRA	0.009684064	Co-expression	Mallon-McKay-2013
HLA-DMB	HLA-DRB5	0.014056426	Co-expression	Mallon-McKay-2013
HLA-DMB	HLA-DQB1	0.020161001	Co-expression	Mallon-McKay-2013
HLA-DMB	HLA-DRB1	0.013151088	Co-expression	Mallon-McKay-2013
HLA-DMB	HLA-DRA	0.012370212	Co-expression	Mallon-McKay-2013
HLA-DMB	HLA-DRB3	0.013755776	Co-expression	Mallon-McKay-2013
HLA-DPA1	HLA-DRB5	0.0081314705	Co-expression	Mallon-McKay-2013
HLA-DPA1	HLA-DQB1	0.011340775	Co-expression	Mallon-McKay-2013
HLA-DPA1	HLA-DRB1	0.0075638	Co-expression	Mallon-McKay-2013
HLA-DPA1	HLA-DRA	0.0070563266	Co-expression	Mallon-McKay-2013
HLA-DPA1	HLA-DRB3	0.00786193	Co-expression	Mallon-McKay-2013
HLA-DPA1	HLA-DMB	0.010116957	Co-expression	Mallon-McKay-2013
HLA-DPB1	HLA-DRB5	0.009948648	Co-expression	Mallon-McKay-2013
HLA-DPB1	HLA-DQB1	0.013910012	Co-expression	Mallon-McKay-2013
HLA-DPB1	HLA-DRB1	0.0092647355	Co-expression	Mallon-McKay-2013
HLA-DPB1	HLA-DRA	0.00876221	Co-expression	Mallon-McKay-2013
HLA-DPB1	HLA-DRB3	0.009642275	Co-expression	Mallon-McKay-2013
HLA-DPB1	HLA-DMB	0.012638809	Co-expression	Mallon-McKay-2013
HLA-DPB1	HLA-DPA1	0.007247824	Co-expression	Mallon-McKay-2013
B2M	HLA-B	0.01064396	Co-expression	Mallon-McKay-2013
HLA-F	HLA-DRB5	0.0069393045	Co-expression	Mallon-McKay-2013
HLA-F	HLA-B	0.0054214653	Co-expression	Mallon-McKay-2013
HLA-F	HLA-DRB1	0.0064884727	Co-expression	Mallon-McKay-2013
HLA-F	HLA-DRA	0.006023433	Co-expression	Mallon-McKay-2013
HLA-F	HLA-DRB3	0.0067883953	Co-expression	Mallon-McKay-2013
HLA-F	B2M	0.009966276	Co-expression	Mallon-McKay-2013
HLA-DQB1	HLA-B	0.020622578	Co-expression	Alizadeh-Staudt-2000
HLA-DRB1	HLA-B	0.021132253	Co-expression	Alizadeh-Staudt-2000
HLA-DRB1	HLA-DQB1	0.03463085	Co-expression	Alizadeh-Staudt-2000
CSNK2A1	LARP4	0.0064930576	Co-expression	Alizadeh-Staudt-2000
HLA-DRA	HLA-B	0.021975845	Co-expression	Alizadeh-Staudt-2000
HLA-DRA	HLA-DQB1	0.033603642	Co-expression	Alizadeh-Staudt-2000
HLA-DRA	HLA-DRB1	0.030736808	Co-expression	Alizadeh-Staudt-2000
HLA-DMB	HLA-B	0.014346619	Co-expression	Alizadeh-Staudt-2000
HLA-DMB	HLA-DQB1	0.021910857	Co-expression	Alizadeh-Staudt-2000
HLA-DMB	HLA-DRB1	0.020018062	Co-expression	Alizadeh-Staudt-2000
HLA-DMB	HLA-DRA	0.021812314	Co-expression	Alizadeh-Staudt-2000
HLA-DPA1	HLA-B	0.016476922	Co-expression	Alizadeh-Staudt-2000
HLA-DPA1	HLA-DQB1	0.030411953	Co-expression	Alizadeh-Staudt-2000
HLA-DPA1	HLA-DRB1	0.026618125	Co-expression	Alizadeh-Staudt-2000
HLA-DPA1	HLA-DRA	0.028463395	Co-expression	Alizadeh-Staudt-2000
HLA-DPA1	HLA-DMB	0.02067282	Co-expression	Alizadeh-Staudt-2000
HLA-DPB1	HLA-B	0.018271111	Co-expression	Alizadeh-Staudt-2000
HLA-DPB1	HLA-DQB1	0.029979171	Co-expression	Alizadeh-Staudt-2000
HLA-DPB1	HLA-DRB1	0.027486144	Co-expression	Alizadeh-Staudt-2000
HLA-DPB1	HLA-DRA	0.028718749	Co-expression	Alizadeh-Staudt-2000
HLA-DPB1	HLA-DMB	0.019741053	Co-expression	Alizadeh-Staudt-2000
HLA-DPB1	HLA-DPA1	0.026279172	Co-expression	Alizadeh-Staudt-2000
B2M	HLA-B	0.020923914	Co-expression	Alizadeh-Staudt-2000
B2M	HLA-DPA1	0.01650019	Co-expression	Alizadeh-Staudt-2000
ST13	CSNK2A1	0.007479565	Co-expression	Alizadeh-Staudt-2000
MICB	MICA	0.013401342	Co-expression	Wang-Cheung-2015
HLA-DRB1	HLA-DQB1	0.01234581	Co-expression	Wang-Cheung-2015
SLC17A3	LY6G6C	0.013369355	Co-expression	Wang-Cheung-2015
ATF1	SLK	0.020572515	Co-expression	Wang-Cheung-2015
NEU1	DDAH2	0.009173987	Co-expression	Wang-Cheung-2015
LSM2	CCHCR1	0.023353638	Co-expression	Wang-Cheung-2015
CSNK2B	GSTO1	0.006686884	Co-expression	Wang-Cheung-2015
CLIC1	GSTO1	0.0058250027	Co-expression	Wang-Cheung-2015
CLIC1	CSNK2B	0.0030230898	Co-expression	Wang-Cheung-2015
HLA-DRA	HLA-DRB1	0.021841705	Co-expression	Wang-Cheung-2015
GPD1L	C6orf48	0.009899035	Co-expression	Wang-Cheung-2015
GPD1L	ZNF322	0.010450652	Co-expression	Wang-Cheung-2015
ST13	ASIC1	0.018410185	Co-expression	Wang-Cheung-2015
HLA-F	HLA-B	0.024259126	Co-expression	Wang-Cheung-2015
LY6G6C	ASIC1	0.0071024015	Co-expression	Wu-Garvey-2007
LY6G6C	DXO	0.0074296496	Co-expression	Wu-Garvey-2007
LY6G6C	RNF5	0.009463478	Co-expression	Wu-Garvey-2007
GPD1	CCHCR1	0.02210472	Co-expression	Wu-Garvey-2007
ALAS2	LST1	0.01216512	Co-expression	Wu-Garvey-2007
AQP5	NCR3	0.009539919	Co-expression	Wu-Garvey-2007
CSNK2B	CCHCR1	0.011150774	Co-expression	Wu-Garvey-2007
HLA-DPA1	HLA-DRA	0.02465331	Co-expression	Wu-Garvey-2007
HLA-DPA1	HLA-DMB	0.019242829	Co-expression	Wu-Garvey-2007
HLA-DPB1	HLA-DRA	0.019162947	Co-expression	Wu-Garvey-2007
B2M	HLA-DRA	0.030759033	Co-expression	Wu-Garvey-2007
ST13	CSNK2A1	0.009515783	Co-expression	Wu-Garvey-2007
STIP1	CSNK2B	0.010579639	Co-expression	Wu-Garvey-2007
HLA-F	LST1	0.015895711	Co-expression	Wu-Garvey-2007
HLA-F	HLA-DPA1	0.027739005	Co-expression	Wu-Garvey-2007
C4B	C4A	0.02155756	Co-localization	Johnson-Shoemaker-2003
CCHCR1	OBFC1	0.022862494	Co-localization	Johnson-Shoemaker-2003
ATF6B	LY6G5B	0.011396413	Co-localization	Johnson-Shoemaker-2003
AIF1	ABHD16A	0.012564664	Co-localization	Johnson-Shoemaker-2003
DXO	CYP21A2	0.00945435	Co-localization	Johnson-Shoemaker-2003
DXO	STK19	0.029283637	Co-localization	Johnson-Shoemaker-2003
FLOT1	CYP21A2	0.011372019	Co-localization	Johnson-Shoemaker-2003
LST1	MPIG6B	0.00894641	Co-localization	Johnson-Shoemaker-2003
LST1	AIF1	0.007984077	Co-localization	Johnson-Shoemaker-2003
GSTO1	MICB	0.01586209	Co-localization	Johnson-Shoemaker-2003
HIST1H2AC	ABHD16A	0.014065587	Co-localization	Johnson-Shoemaker-2003
HIST1H2AC	GSTO1	0.011553976	Co-localization	Johnson-Shoemaker-2003
LSM2	LY6G5B	0.008483387	Co-localization	Johnson-Shoemaker-2003
LSM2	OBFC1	0.014365198	Co-localization	Johnson-Shoemaker-2003
SMARCD1	LY6G5B	0.006795711	Co-localization	Johnson-Shoemaker-2003
SLC17A1	APOM	0.008063807	Co-localization	Johnson-Shoemaker-2003
SLC17A1	SLC17A3	0.013909644	Co-localization	Johnson-Shoemaker-2003
CSNK2B	GPANK1	0.035443462	Co-localization	Johnson-Shoemaker-2003
CLIC1	ATF6B	0.010900121	Co-localization	Johnson-Shoemaker-2003
CLIC1	TRIM38	0.008993599	Co-localization	Johnson-Shoemaker-2003
CLIC1	HIST1H2AC	0.0070726187	Co-localization	Johnson-Shoemaker-2003
HLA-DRA	OBFC1	0.007360912	Co-localization	Johnson-Shoemaker-2003
ATP6V1G1	NEU1	0.021995107	Co-localization	Johnson-Shoemaker-2003
HLA-DMB	OBFC1	0.01413506	Co-localization	Johnson-Shoemaker-2003
HLA-DMB	HLA-DRA	0.009280398	Co-localization	Johnson-Shoemaker-2003
HLA-DPB1	OBFC1	0.009223757	Co-localization	Johnson-Shoemaker-2003
HLA-DPB1	HLA-DRA	0.006475494	Co-localization	Johnson-Shoemaker-2003
HLA-DPB1	HLA-DMB	0.011150164	Co-localization	Johnson-Shoemaker-2003
B2M	TRIM38	0.00882937	Co-localization	Johnson-Shoemaker-2003
B2M	HLA-DRA	0.0050343135	Co-localization	Johnson-Shoemaker-2003
B2M	HLA-DPB1	0.00617971	Co-localization	Johnson-Shoemaker-2003
HLA-F	TRIM38	0.008835243	Co-localization	Johnson-Shoemaker-2003
HLA-F	HLA-DRA	0.004124445	Co-localization	Johnson-Shoemaker-2003
HLA-F	HLA-DPB1	0.00477503	Co-localization	Johnson-Shoemaker-2003
HLA-F	B2M	0.0059783263	Co-localization	Johnson-Shoemaker-2003
HFE	MICA	0.011824059	Co-localization	Schadt-Shoemaker-2004
NEU1	HFE	0.009892219	Co-localization	Schadt-Shoemaker-2004
CLIC1	MICA	0.009676806	Co-localization	Schadt-Shoemaker-2004
CLIC1	NEU1	0.0067051533	Co-localization	Schadt-Shoemaker-2004
HLA-DMB	HLA-DRB5	0.022717664	Co-localization	Schadt-Shoemaker-2004
TRIM38	HSPA1A	0.39899546	Physical Interactions	Blandin-Richard-2013
ST13	HSPA1A	0.39899546	Physical Interactions	Blandin-Richard-2013
STIP1	HSPA1A	0.39899546	Physical Interactions	Blandin-Richard-2013
TRIM38	HSPA1A	0.7252922	Physical Interactions	Wang-Yang-2011
CSNK2A1	CSNK2B	0.26257527	Physical Interactions	Wang-Yang-2011
HLA-DQB1	HLA-DQA1	1	Physical Interactions	Trepte-Wanker-2018 B
LSM3	LSM2	1	Physical Interactions	Trepte-Wanker-2018 B
CSNK2A1	CSNK2B	1	Physical Interactions	Trepte-Wanker-2018 B
HLA-DQB1	HLA-DQA1	1	Physical Interactions	Trepte-Wanker-2018 A
LSM3	LSM2	1	Physical Interactions	Trepte-Wanker-2018 A
CSNK2A1	CSNK2B	1	Physical Interactions	Trepte-Wanker-2018 A
DDX39B	LIMA1	0.14134227	Physical Interactions	Rosenbluh-Hahn-2016
HIST1H4A	HSPA1A	0.03303194	Physical Interactions	Gilmore-Washburn-2016
HIST1H4A	VARS	0.03303194	Physical Interactions	Gilmore-Washburn-2016
HIST1H4A	SMARCD1	0.046277415	Physical Interactions	Gilmore-Washburn-2016
WDR51B	POC1B-GALNT4	0.40187863	Physical Interactions	Huttlin-Harper-2017
HFE	HLA-B	0.21179682	Physical Interactions	Huttlin-Harper-2017
HLA-DRB1	HLA-DRB5	0.15312259	Physical Interactions	Huttlin-Harper-2017
HLA-DRA	HLA-DRB5	0.12689847	Physical Interactions	Huttlin-Harper-2017
HLA-DRA	HLA-DRB1	0.045236997	Physical Interactions	Huttlin-Harper-2017
HLA-DRB3	HLA-DRB1	0.26566675	Physical Interactions	Huttlin-Harper-2017
GPD1L	GPD1	0.28330085	Physical Interactions	Huttlin-Harper-2017
HLA-DMB	HLA-DRA	0.19754326	Physical Interactions	Huttlin-Harper-2017
HLA-DPB1	HLA-DPA1	0.02353351	Physical Interactions	Huttlin-Harper-2017
B2M	HLA-B	0.02792469	Physical Interactions	Huttlin-Harper-2017
HLA-DQB1	HLA-DQA1	0.8426755	Physical Interactions	IREF-mint
LSM3	LSM2	0.08973898	Physical Interactions	IREF-mint
HLA-DRA	HLA-DRB1	0.8426755	Physical Interactions	IREF-mint
B2M	HLA-B	0.34475875	Physical Interactions	IREF-mint
B2M	HFE	0.16349536	Physical Interactions	IREF-mint
HIST1H4A	HSPA1B	0.027842302	Physical Interactions	Nakamura-Groth-2019
HIST1H4A	HIST1H1T	0.027842302	Physical Interactions	Nakamura-Groth-2019
HIST1H4A	DDX39B	0.027842302	Physical Interactions	Nakamura-Groth-2019
HIST1H4A	ATF1	0.027842302	Physical Interactions	Nakamura-Groth-2019
HIST1H4A	LSM2	0.027842302	Physical Interactions	Nakamura-Groth-2019
LSM3	HIST1H4A	0.027842302	Physical Interactions	Nakamura-Groth-2019
BAG6	POU5F1	0.069762655	Physical Interactions	Oliviero-Cagney-2015
HLA-DQB1	HLA-DQA1	1	Physical Interactions	IREF-bind-translation
RNF5	ABHD16A	0.049617972	Physical Interactions	IREF-bind-translation
LSM3	LSM2	0.07695191	Physical Interactions	IREF-bind-translation
CSNK2A1	CSNK2B	0.09057939	Physical Interactions	IREF-bind-translation
HLA-DRA	HLA-DRB5	0.70710677	Physical Interactions	IREF-bind-translation
HLA-DRA	HLA-DRB1	0.70710677	Physical Interactions	IREF-bind-translation
B2M	HLA-B	0.298549	Physical Interactions	IREF-bind-translation
B2M	HFE	0.14995603	Physical Interactions	IREF-bind-translation
STIP1	HSPA1A	0.32411546	Physical Interactions	IREF-bind-translation
BAG6	NCR3	0.38190868	Physical Interactions	IREF-quickgo
B2M	HFE	0.14192198	Physical Interactions	IREF-quickgo
PDZD3	POU5F1	0.16431281	Physical Interactions	IREF-quickgo
HLA-DRB1	HSPA1A	0.20206854	Physical Interactions	IREF-matrixdb
TRIM38	HSPA1A	0.10059064	Physical Interactions	IREF-matrixdb
BAG6	NCR3	0.07371469	Physical Interactions	IREF-matrixdb
BAG6	HSPA1A	0.0040047574	Physical Interactions	IREF-matrixdb
CLIC1	HLA-B	0.018643973	Physical Interactions	IREF-matrixdb
CSNK2A1	CSNK2B	0.007870818	Physical Interactions	IREF-matrixdb
B2M	HLA-B	0.018197395	Physical Interactions	IREF-matrixdb
B2M	HFE	0.09932569	Physical Interactions	IREF-matrixdb
B2M	BAG6	0.007396647	Physical Interactions	IREF-matrixdb
ST13	HSPA1A	0.04419627	Physical Interactions	IREF-matrixdb
STIP1	HSPA1A	0.044772513	Physical Interactions	IREF-matrixdb
RNF5	ABHD16A	0.12890664	Physical Interactions	Rolland-Vidal-2014
LSM3	LSM2	0.16899085	Physical Interactions	Rolland-Vidal-2014
VARS	HLA-B	0.010196115	Physical Interactions	Ewing-Figeys-2007
CLIC1	HLA-B	0.022730932	Physical Interactions	Ewing-Figeys-2007
LIMA1	SH3PXD2A	0.012032438	Physical Interactions	Boldt-Roepman-2016
HLA-DQB1	HLA-DQA1	0.49597532	Physical Interactions	IREF-SMALL-SCALE-STUDIES
HLA-DRB1	HSPA1A	0.051765487	Physical Interactions	IREF-SMALL-SCALE-STUDIES
BAG6	NCR3	0.06454555	Physical Interactions	IREF-SMALL-SCALE-STUDIES
BAG6	HSPA1A	0.007030686	Physical Interactions	IREF-SMALL-SCALE-STUDIES
CSNK2B	ATF1	0.015536406	Physical Interactions	IREF-SMALL-SCALE-STUDIES
LSM3	LSM2	0.07608621	Physical Interactions	IREF-SMALL-SCALE-STUDIES
CSNK2A1	ATF1	0.008180475	Physical Interactions	IREF-SMALL-SCALE-STUDIES
CSNK2A1	CSNK2B	0.00196958	Physical Interactions	IREF-SMALL-SCALE-STUDIES
HLA-DRA	HLA-DRB5	0.1608812	Physical Interactions	IREF-SMALL-SCALE-STUDIES
HLA-DRA	HLA-DRB1	0.29869673	Physical Interactions	IREF-SMALL-SCALE-STUDIES
HLA-DMB	HLA-DRA	0.103784174	Physical Interactions	IREF-SMALL-SCALE-STUDIES
HLA-DPB1	HLA-DPA1	0.6789812	Physical Interactions	IREF-SMALL-SCALE-STUDIES
B2M	HLA-B	0.028525311	Physical Interactions	IREF-SMALL-SCALE-STUDIES
B2M	HFE	0.05925475	Physical Interactions	IREF-SMALL-SCALE-STUDIES
PDZD3	POU5F1	0.029391088	Physical Interactions	IREF-SMALL-SCALE-STUDIES
ST13	HSPA1A	0.014942959	Physical Interactions	IREF-SMALL-SCALE-STUDIES
STIP1	HSPA1A	0.006860169	Physical Interactions	IREF-SMALL-SCALE-STUDIES
HLA-DQB1	HLA-DQA1	1	Predicted	I2D-MINT-Mouse2Human
PDZD3	SLC17A1	0.5287121	Predicted	I2D-MINT-Mouse2Human
HLA-DQB1	HLA-DQA1	1	Predicted	I2D-IntAct-Mouse2Human
PDZD3	SLC17A1	0.61806273	Predicted	I2D-IntAct-Mouse2Human
POU5F1	ZNF322	0.1261167	Predicted	I2D-INNATEDB-Mouse2Human
GALNT4	POC1B-GALNT4	0.028567627	Shared protein domains	INTERPRO
LY6G6F	LY6G6D	0.010804776	Shared protein domains	INTERPRO
HIST1H3E	HIST1H2BC	0.013311597	Shared protein domains	INTERPRO
NCR3	LY6G6D	0.010777502	Shared protein domains	INTERPRO
NCR3	LY6G6F	0.012652236	Shared protein domains	INTERPRO
C4B	C4A	0.07530501	Shared protein domains	INTERPRO
HLA-DRB5	HLA-DQA1	0.020227496	Shared protein domains	INTERPRO
HLA-B	HLA-DQA1	0.017953964	Shared protein domains	INTERPRO
HLA-B	HLA-DRB5	0.019360412	Shared protein domains	INTERPRO
MICA	HLA-DQA1	0.014979488	Shared protein domains	INTERPRO
MICA	HLA-DRB5	0.016152818	Shared protein domains	INTERPRO
MICA	HLA-B	0.021366177	Shared protein domains	INTERPRO
MICB	HLA-DQA1	0.016083078	Shared protein domains	INTERPRO
MICB	HLA-DRB5	0.017342847	Shared protein domains	INTERPRO
MICB	HLA-B	0.023109635	Shared protein domains	INTERPRO
MICB	MICA	0.026226364	Shared protein domains	INTERPRO
HLA-DQB1	HLA-DQA1	0.02013637	Shared protein domains	INTERPRO
HLA-DQB1	HLA-DRB5	0.030623445	Shared protein domains	INTERPRO
HLA-DQB1	HLA-B	0.019273078	Shared protein domains	INTERPRO
HLA-DQB1	MICA	0.01597125	Shared protein domains	INTERPRO
HLA-DQB1	MICB	0.017194979	Shared protein domains	INTERPRO
HSPA1A	HSPA1B	0.05007297	Shared protein domains	INTERPRO
PLCE1	RGL3	0.0161777	Shared protein domains	INTERPRO
HFE	HLA-DQA1	0.018321212	Shared protein domains	INTERPRO
HFE	HLA-DRB5	0.019756429	Shared protein domains	INTERPRO
HFE	HLA-B	0.031216836	Shared protein domains	INTERPRO
HFE	MICA	0.021803036	Shared protein domains	INTERPRO
HFE	MICB	0.023582172	Shared protein domains	INTERPRO
HFE	HLA-DQB1	0.019667342	Shared protein domains	INTERPRO
HLA-DRB1	HLA-DQA1	0.020227496	Shared protein domains	INTERPRO
HLA-DRB1	HLA-DRB5	0.030596858	Shared protein domains	INTERPRO
HLA-DRB1	HLA-B	0.019360412	Shared protein domains	INTERPRO
HLA-DRB1	MICA	0.016152818	Shared protein domains	INTERPRO
HLA-DRB1	MICB	0.017342847	Shared protein domains	INTERPRO
HLA-DRB1	HLA-DQB1	0.030623445	Shared protein domains	INTERPRO
HLA-DRB1	HFE	0.019756429	Shared protein domains	INTERPRO
LARP4	HIST1H1T	0.050135683	Shared protein domains	INTERPRO
HIST1H2AC	HIST1H2BC	0.008248517	Shared protein domains	INTERPRO
HIST1H2AC	HIST1H3E	0.008221125	Shared protein domains	INTERPRO
ATF1	ATF6B	0.017837832	Shared protein domains	INTERPRO
VARS	GSTO1	0.016649649	Shared protein domains	INTERPRO
SLC17A1	SLC17A3	0.019593213	Shared protein domains	INTERPRO
CSNK2B	LY6G5B	0.25	Shared protein domains	INTERPRO
CLIC1	GSTO1	0.023636276	Shared protein domains	INTERPRO
CLIC1	VARS	0.011820401	Shared protein domains	INTERPRO
HIST1H4A	HIST1H4C	0.041156393	Shared protein domains	INTERPRO
LSM3	LSM2	0.05136395	Shared protein domains	INTERPRO
CR354443.1	LY6G5B	0.25	Shared protein domains	INTERPRO
CR354443.1	CSNK2B	0.25	Shared protein domains	INTERPRO
CR753842.1	LY6G5B	0.25	Shared protein domains	INTERPRO
CR753842.1	CSNK2B	0.25	Shared protein domains	INTERPRO
CR753842.1	CR354443.1	0.25	Shared protein domains	INTERPRO
AL662899.2	LY6G5B	0.25	Shared protein domains	INTERPRO
AL662899.2	CSNK2B	0.25	Shared protein domains	INTERPRO
AL662899.2	CR354443.1	0.25	Shared protein domains	INTERPRO
AL662899.2	CR753842.1	0.25	Shared protein domains	INTERPRO
HLA-DRA	HLA-DQA1	0.026679859	Shared protein domains	INTERPRO
HLA-DRA	HLA-DRB5	0.020228188	Shared protein domains	INTERPRO
HLA-DRA	HLA-B	0.017954577	Shared protein domains	INTERPRO
HLA-DRA	MICA	0.0149799995	Shared protein domains	INTERPRO
HLA-DRA	MICB	0.01608363	Shared protein domains	INTERPRO
HLA-DRA	HLA-DQB1	0.020137057	Shared protein domains	INTERPRO
HLA-DRA	HFE	0.018321838	Shared protein domains	INTERPRO
HLA-DRA	HLA-DRB1	0.020228188	Shared protein domains	INTERPRO
ATP6V1G3	ATP6V1G2	0.5	Shared protein domains	INTERPRO
PRRC2B	PRRC2A	0.5	Shared protein domains	INTERPRO
PRRC2C	PRRC2A	0.5	Shared protein domains	INTERPRO
PRRC2C	PRRC2B	0.5	Shared protein domains	INTERPRO
ATP6V1G1	ATP6V1G2	0.5	Shared protein domains	INTERPRO
ATP6V1G1	ATP6V1G3	0.5	Shared protein domains	INTERPRO
HLA-DRB3	HLA-DQA1	0.020227496	Shared protein domains	INTERPRO
HLA-DRB3	HLA-DRB5	0.030596858	Shared protein domains	INTERPRO
HLA-DRB3	HLA-B	0.019360412	Shared protein domains	INTERPRO
HLA-DRB3	MICA	0.016152818	Shared protein domains	INTERPRO
HLA-DRB3	MICB	0.017342847	Shared protein domains	INTERPRO
HLA-DRB3	HLA-DQB1	0.030623445	Shared protein domains	INTERPRO
HLA-DRB3	HFE	0.019756429	Shared protein domains	INTERPRO
HLA-DRB3	HLA-DRB1	0.030596858	Shared protein domains	INTERPRO
HLA-DRB3	HLA-DRA	0.020228188	Shared protein domains	INTERPRO
GPD1L	GPD1	0.20679331	Shared protein domains	INTERPRO
HLA-DMB	HLA-DQA1	0.020227496	Shared protein domains	INTERPRO
HLA-DMB	HLA-DRB5	0.030596858	Shared protein domains	INTERPRO
HLA-DMB	HLA-B	0.019360412	Shared protein domains	INTERPRO
HLA-DMB	MICA	0.016152818	Shared protein domains	INTERPRO
HLA-DMB	MICB	0.017342847	Shared protein domains	INTERPRO
HLA-DMB	HLA-DQB1	0.030623445	Shared protein domains	INTERPRO
HLA-DMB	HFE	0.019756429	Shared protein domains	INTERPRO
HLA-DMB	HLA-DRB1	0.030596858	Shared protein domains	INTERPRO
HLA-DMB	HLA-DRA	0.020228188	Shared protein domains	INTERPRO
HLA-DMB	HLA-DRB3	0.030596858	Shared protein domains	INTERPRO
HLA-DPA1	HLA-DQA1	0.026675517	Shared protein domains	INTERPRO
HLA-DPA1	HLA-DRB5	0.020224895	Shared protein domains	INTERPRO
HLA-DPA1	HLA-B	0.017951656	Shared protein domains	INTERPRO
HLA-DPA1	MICA	0.014977562	Shared protein domains	INTERPRO
HLA-DPA1	MICB	0.016081013	Shared protein domains	INTERPRO
HLA-DPA1	HLA-DQB1	0.02013378	Shared protein domains	INTERPRO
HLA-DPA1	HFE	0.018318858	Shared protein domains	INTERPRO
HLA-DPA1	HLA-DRB1	0.020224895	Shared protein domains	INTERPRO
HLA-DPA1	HLA-DRA	0.026676431	Shared protein domains	INTERPRO
HLA-DPA1	HLA-DRB3	0.020224895	Shared protein domains	INTERPRO
HLA-DPA1	HLA-DMB	0.020224895	Shared protein domains	INTERPRO
HLA-DPB1	HLA-DQA1	0.020227496	Shared protein domains	INTERPRO
HLA-DPB1	HLA-DRB5	0.030596858	Shared protein domains	INTERPRO
HLA-DPB1	HLA-B	0.019360412	Shared protein domains	INTERPRO
HLA-DPB1	MICA	0.016152818	Shared protein domains	INTERPRO
HLA-DPB1	MICB	0.017342847	Shared protein domains	INTERPRO
HLA-DPB1	HLA-DQB1	0.030623445	Shared protein domains	INTERPRO
HLA-DPB1	HFE	0.019756429	Shared protein domains	INTERPRO
HLA-DPB1	HLA-DRB1	0.030596858	Shared protein domains	INTERPRO
HLA-DPB1	HLA-DRA	0.020228188	Shared protein domains	INTERPRO
HLA-DPB1	HLA-DRB3	0.030596858	Shared protein domains	INTERPRO
HLA-DPB1	HLA-DMB	0.030596858	Shared protein domains	INTERPRO
HLA-DPB1	HLA-DPA1	0.020224895	Shared protein domains	INTERPRO
B2M	HLA-DQA1	0.01761934	Shared protein domains	INTERPRO
B2M	HLA-DRB5	0.018999454	Shared protein domains	INTERPRO
B2M	HLA-B	0.016862199	Shared protein domains	INTERPRO
B2M	MICA	0.012286756	Shared protein domains	INTERPRO
B2M	MICB	0.0130294915	Shared protein domains	INTERPRO
B2M	HLA-DQB1	0.018788572	Shared protein domains	INTERPRO
B2M	HFE	0.0172077	Shared protein domains	INTERPRO
B2M	HLA-DRB1	0.018999454	Shared protein domains	INTERPRO
B2M	HLA-DRA	0.017619943	Shared protein domains	INTERPRO
B2M	HLA-DRB3	0.018999454	Shared protein domains	INTERPRO
B2M	HLA-DMB	0.018999454	Shared protein domains	INTERPRO
B2M	HLA-DPA1	0.017617075	Shared protein domains	INTERPRO
B2M	HLA-DPB1	0.018999454	Shared protein domains	INTERPRO
STIP1	ST13	0.040896498	Shared protein domains	INTERPRO
HLA-F	HLA-DQA1	0.018321212	Shared protein domains	INTERPRO
HLA-F	HLA-DRB5	0.019756429	Shared protein domains	INTERPRO
HLA-F	HLA-B	0.031216836	Shared protein domains	INTERPRO
HLA-F	MICA	0.021803036	Shared protein domains	INTERPRO
HLA-F	MICB	0.023582172	Shared protein domains	INTERPRO
HLA-F	HLA-DQB1	0.019667342	Shared protein domains	INTERPRO
HLA-F	HFE	0.031854026	Shared protein domains	INTERPRO
HLA-F	HLA-DRB1	0.019756429	Shared protein domains	INTERPRO
HLA-F	HLA-DRA	0.018321838	Shared protein domains	INTERPRO
HLA-F	HLA-DRB3	0.019756429	Shared protein domains	INTERPRO
HLA-F	HLA-DMB	0.019756429	Shared protein domains	INTERPRO
HLA-F	HLA-DPA1	0.018318858	Shared protein domains	INTERPRO
HLA-F	HLA-DPB1	0.019756429	Shared protein domains	INTERPRO
HLA-F	B2M	0.0172077	Shared protein domains	INTERPRO
GALNT4	POC1B-GALNT4	0.03989805	Shared protein domains	PFAM
LY6G6F	LY6G6D	0.008845119	Shared protein domains	PFAM
HIST1H3E	HIST1H2BC	0.016994167	Shared protein domains	PFAM
NCR3	LY6G6D	0.008063065	Shared protein domains	PFAM
NCR3	LY6G6F	0.008949353	Shared protein domains	PFAM
C4B	C4A	0.089123145	Shared protein domains	PFAM
HLA-DRB5	HLA-DQA1	0.019242909	Shared protein domains	PFAM
HLA-B	HLA-DQA1	0.015093791	Shared protein domains	PFAM
HLA-B	HLA-DRB5	0.0138746435	Shared protein domains	PFAM
MICA	HLA-DQA1	0.015893867	Shared protein domains	PFAM
MICA	HLA-DRB5	0.014610097	Shared protein domains	PFAM
MICA	HLA-B	0.027679805	Shared protein domains	PFAM
MICB	HLA-DQA1	0.015893867	Shared protein domains	PFAM
MICB	HLA-DRB5	0.014610097	Shared protein domains	PFAM
MICB	HLA-B	0.027679805	Shared protein domains	PFAM
MICB	MICA	0.029140223	Shared protein domains	PFAM
HLA-DQB1	HLA-DQA1	0.019242909	Shared protein domains	PFAM
HLA-DQB1	HLA-DRB5	0.045656417	Shared protein domains	PFAM
HLA-DQB1	HLA-B	0.0138746435	Shared protein domains	PFAM
HLA-DQB1	MICA	0.014610097	Shared protein domains	PFAM
HLA-DQB1	MICB	0.014610097	Shared protein domains	PFAM
HSPA1A	HSPA1B	0.07692308	Shared protein domains	PFAM
PLCE1	RGL3	0.017093541	Shared protein domains	PFAM
HFE	HLA-DQA1	0.015893867	Shared protein domains	PFAM
HFE	HLA-DRB5	0.014610097	Shared protein domains	PFAM
HFE	HLA-B	0.027679805	Shared protein domains	PFAM
HFE	MICA	0.029140223	Shared protein domains	PFAM
HFE	MICB	0.029140223	Shared protein domains	PFAM
HFE	HLA-DQB1	0.014610097	Shared protein domains	PFAM
HLA-DRB1	HLA-DQA1	0.019242909	Shared protein domains	PFAM
HLA-DRB1	HLA-DRB5	0.045656417	Shared protein domains	PFAM
HLA-DRB1	HLA-B	0.0138746435	Shared protein domains	PFAM
HLA-DRB1	MICA	0.014610097	Shared protein domains	PFAM
HLA-DRB1	MICB	0.014610097	Shared protein domains	PFAM
HLA-DRB1	HLA-DQB1	0.045656417	Shared protein domains	PFAM
HLA-DRB1	HFE	0.014610097	Shared protein domains	PFAM
HIST1H2AC	HIST1H2BC	0.011457455	Shared protein domains	PFAM
HIST1H2AC	HIST1H3E	0.011457425	Shared protein domains	PFAM
ATF1	ATF6B	0.022873158	Shared protein domains	PFAM
VARS	GSTO1	0.02087774	Shared protein domains	PFAM
SLC17A1	SLC17A3	0.015261853	Shared protein domains	PFAM
CSNK2B	LY6G5B	0.25	Shared protein domains	PFAM
CLIC1	GSTO1	0.029009916	Shared protein domains	PFAM
HIST1H4A	HIST1H4C	0.0714286	Shared protein domains	PFAM
LSM3	LSM2	0.05882353	Shared protein domains	PFAM
CR354443.1	LY6G5B	0.25	Shared protein domains	PFAM
CR354443.1	CSNK2B	0.25	Shared protein domains	PFAM
CR753842.1	LY6G5B	0.25	Shared protein domains	PFAM
CR753842.1	CSNK2B	0.25	Shared protein domains	PFAM
CR753842.1	CR354443.1	0.25	Shared protein domains	PFAM
AL662899.2	LY6G5B	0.25	Shared protein domains	PFAM
AL662899.2	CSNK2B	0.25	Shared protein domains	PFAM
AL662899.2	CR354443.1	0.25	Shared protein domains	PFAM
AL662899.2	CR753842.1	0.25	Shared protein domains	PFAM
HLA-DRA	HLA-DQA1	0.05564306	Shared protein domains	PFAM
HLA-DRA	HLA-DRB5	0.019242909	Shared protein domains	PFAM
HLA-DRA	HLA-B	0.015093791	Shared protein domains	PFAM
HLA-DRA	MICA	0.015893867	Shared protein domains	PFAM
HLA-DRA	MICB	0.015893867	Shared protein domains	PFAM
HLA-DRA	HLA-DQB1	0.019242909	Shared protein domains	PFAM
HLA-DRA	HFE	0.015893867	Shared protein domains	PFAM
HLA-DRA	HLA-DRB1	0.019242909	Shared protein domains	PFAM
ATP6V1G3	ATP6V1G2	0.5	Shared protein domains	PFAM
PRRC2B	PRRC2A	0.5	Shared protein domains	PFAM
PRRC2C	PRRC2A	0.5	Shared protein domains	PFAM
PRRC2C	PRRC2B	0.5	Shared protein domains	PFAM
ATP6V1G1	ATP6V1G2	0.5	Shared protein domains	PFAM
ATP6V1G1	ATP6V1G3	0.5	Shared protein domains	PFAM
HLA-DRB3	HLA-DQA1	0.019242909	Shared protein domains	PFAM
HLA-DRB3	HLA-DRB5	0.045656417	Shared protein domains	PFAM
HLA-DRB3	HLA-B	0.0138746435	Shared protein domains	PFAM
HLA-DRB3	MICA	0.014610097	Shared protein domains	PFAM
HLA-DRB3	MICB	0.014610097	Shared protein domains	PFAM
HLA-DRB3	HLA-DQB1	0.045656417	Shared protein domains	PFAM
HLA-DRB3	HFE	0.014610097	Shared protein domains	PFAM
HLA-DRB3	HLA-DRB1	0.045656417	Shared protein domains	PFAM
HLA-DRB3	HLA-DRA	0.019242909	Shared protein domains	PFAM
GPD1L	GPD1	1	Shared protein domains	PFAM
HLA-DMB	HLA-DQA1	0.019242909	Shared protein domains	PFAM
HLA-DMB	HLA-DRB5	0.045656417	Shared protein domains	PFAM
HLA-DMB	HLA-B	0.0138746435	Shared protein domains	PFAM
HLA-DMB	MICA	0.014610097	Shared protein domains	PFAM
HLA-DMB	MICB	0.014610097	Shared protein domains	PFAM
HLA-DMB	HLA-DQB1	0.045656417	Shared protein domains	PFAM
HLA-DMB	HFE	0.014610097	Shared protein domains	PFAM
HLA-DMB	HLA-DRB1	0.045656417	Shared protein domains	PFAM
HLA-DMB	HLA-DRA	0.019242909	Shared protein domains	PFAM
HLA-DMB	HLA-DRB3	0.045656417	Shared protein domains	PFAM
HLA-DPA1	HLA-DQA1	0.05564306	Shared protein domains	PFAM
HLA-DPA1	HLA-DRB5	0.019242909	Shared protein domains	PFAM
HLA-DPA1	HLA-B	0.015093791	Shared protein domains	PFAM
HLA-DPA1	MICA	0.015893867	Shared protein domains	PFAM
HLA-DPA1	MICB	0.015893867	Shared protein domains	PFAM
HLA-DPA1	HLA-DQB1	0.019242909	Shared protein domains	PFAM
HLA-DPA1	HFE	0.015893867	Shared protein domains	PFAM
HLA-DPA1	HLA-DRB1	0.019242909	Shared protein domains	PFAM
HLA-DPA1	HLA-DRA	0.05564306	Shared protein domains	PFAM
HLA-DPA1	HLA-DRB3	0.019242909	Shared protein domains	PFAM
HLA-DPA1	HLA-DMB	0.019242909	Shared protein domains	PFAM
HLA-DPB1	HLA-DQA1	0.019242909	Shared protein domains	PFAM
HLA-DPB1	HLA-DRB5	0.045656417	Shared protein domains	PFAM
HLA-DPB1	HLA-B	0.0138746435	Shared protein domains	PFAM
HLA-DPB1	MICA	0.014610097	Shared protein domains	PFAM
HLA-DPB1	MICB	0.014610097	Shared protein domains	PFAM
HLA-DPB1	HLA-DQB1	0.045656417	Shared protein domains	PFAM
HLA-DPB1	HFE	0.014610097	Shared protein domains	PFAM
HLA-DPB1	HLA-DRB1	0.045656417	Shared protein domains	PFAM
HLA-DPB1	HLA-DRA	0.019242909	Shared protein domains	PFAM
HLA-DPB1	HLA-DRB3	0.045656417	Shared protein domains	PFAM
HLA-DPB1	HLA-DMB	0.045656417	Shared protein domains	PFAM
HLA-DPB1	HLA-DPA1	0.019242909	Shared protein domains	PFAM
B2M	HLA-DQA1	0.024823077	Shared protein domains	PFAM
B2M	HLA-DRB5	0.022818083	Shared protein domains	PFAM
B2M	HLA-B	0.017898098	Shared protein domains	PFAM
B2M	MICA	0.018846821	Shared protein domains	PFAM
B2M	MICB	0.018846821	Shared protein domains	PFAM
B2M	HLA-DQB1	0.022818083	Shared protein domains	PFAM
B2M	HFE	0.018846821	Shared protein domains	PFAM
B2M	HLA-DRB1	0.022818083	Shared protein domains	PFAM
B2M	HLA-DRA	0.024823077	Shared protein domains	PFAM
B2M	HLA-DRB3	0.022818083	Shared protein domains	PFAM
B2M	HLA-DMB	0.022818083	Shared protein domains	PFAM
B2M	HLA-DPA1	0.024823077	Shared protein domains	PFAM
B2M	HLA-DPB1	0.022818083	Shared protein domains	PFAM
STIP1	ST13	0.038559504	Shared protein domains	PFAM
HLA-F	HLA-DQA1	0.015893867	Shared protein domains	PFAM
HLA-F	HLA-DRB5	0.014610097	Shared protein domains	PFAM
HLA-F	HLA-B	0.027679805	Shared protein domains	PFAM
HLA-F	MICA	0.029140223	Shared protein domains	PFAM
HLA-F	MICB	0.029140223	Shared protein domains	PFAM
HLA-F	HLA-DQB1	0.014610097	Shared protein domains	PFAM
HLA-F	HFE	0.029140223	Shared protein domains	PFAM
HLA-F	HLA-DRB1	0.014610097	Shared protein domains	PFAM
HLA-F	HLA-DRA	0.015893867	Shared protein domains	PFAM
HLA-F	HLA-DRB3	0.014610097	Shared protein domains	PFAM
HLA-F	HLA-DMB	0.014610097	Shared protein domains	PFAM
HLA-F	HLA-DPA1	0.015893867	Shared protein domains	PFAM
HLA-F	HLA-DPB1	0.014610097	Shared protein domains	PFAM
HLA-F	B2M	0.018846821	Shared protein domains	PFAM
