# Supplementary material for: Sex-Specific Features of the Correlation between GWAS-Noticeable Polymorphisms and Hypertension in Europeans of Russia
Source: Int J Mol Sci. 2023 Apr 25;24(9):7799. doi: 10.3390/ijms24097799 (PMC10178435; doi:10.3390/ijms24097799)
Supplement: Supplementary file 1 [file ijms-24-07799-s001.zip › --Suppl Table S5.xlsx]

## Sheet: Лист1
Supplementary Table S5. Non-synonymous HTN-associated SNPs and SNPs in high LD (r2≥0.80)
(predictive potential were analyzed using the SIFT tool (https://sift.bii.a-star.edu.sg/) and PolyPhen-2 database (http://genetics.bwh.harvard.edu/pph2/))
Chr	Lead SNP	Position lead SNP(hg38)	Proxy SNP	Position proxy SNP (hg38)	Gene	Distance (bp) between proxy and lead SNP	r2 between lead and proxy	D’ between lead and proxy	Ref allele	Alt allele	Amino acid change	SIFT scope	SIFT prediction	PolyPhen-2 scope	PolyPhen-2 prediction
6	rs1799945	26090951	rs1799945	26090951	HFE	0	1	1	C	G	His63Asp	0.089	tolerated	0.755	probably domaging
6	rs805303	31648589	rs1046089	31635190	PRRC2A	13399	0.86	0.97	G	A	Arg1740His	0.029	deleterious	0.957	probably domaging
12	rs7302981	50144032	rs7302981	50144032	CERS5	0	1	1	A	G	Cys9Arg	0.372	tolerated	0.000	benign
17	rs8068318	61406405	rs1057987	61408194	TBX2	-1789	1	1	C	G	Ser609Arg	0.612	tolerated	0.006	benign
19	rs1674769	11416089	rs1674769	11416089	RGL3	0	1	1	G	T	Pro162His	0.001	deleterious	0.992	probably domaging
