# Supplementary material for: Sex-Specific Features of the Correlation between GWAS-Noticeable Polymorphisms and Hypertension in Europeans of Russia
Source: Int J Mol Sci. 2023 Apr 25;24(9):7799. doi: 10.3390/ijms24097799 (PMC10178435; doi:10.3390/ijms24097799)
Supplement: Supplementary file 1 [file ijms-24-07799-s001.zip › --Suppl Table S6.xlsx]

## Sheet: Лист1
Supplementary table S6. Regulatory effects of the HTN-associated loci and SNPs in high LD (r2≥0.80)
( HaploReg, v4.1, http://archive.broadinstitute.org/mammals/haploreg/haploreg.php)
Query SNP: rs1173771 and variants with r2 >= 0.8
chr	pos (hg38)	LD	LD	variant	Ref	Alt	AFR	AMR	ASN	EUR	GERP	SiPhy	Promoter	Enhancer	DNAse	Proteins	Motifs	NHGRI/EBI	GRASP QTL	Selected eQTL	GENCODE	RefSeq	dbSNP
		(r²)	(D')				freq	freq	freq	freq	cons	cons	histone marks	histone marks		bound	changed	GWAS hits	hits	hits	genes	genes	func annot
5	32814922	1	1	rs1173771	A	G	0.80	0.60	0.64	0.60				9 tissues	11 tissues	5 bound proteins	Pou1f1	5 hits		2 hits	23kb 3' of AC026703.1	23kb 3' of NPR3
5	32818967	1	1	rs9292468	T	C	0.67	0.59	0.64	0.60							Bbx,Hoxd10	2 hits		2 hits	27kb 3' of AC026703.1	27kb 3' of NPR3
5	32820552	0.83	0.99	rs79292845	T	G	0.62	0.54	0.60	0.56							6 altered motifs				29kb 3' of AC026703.1	29kb 3' of NPR3
5	32820447	0.84	0.99	rs2193950	T	C	0.63	0.54	0.60	0.56							9 altered motifs			2 hits	29kb 3' of AC026703.1	29kb 3' of NPR3
5	32821105	1	1	rs1173770	T	C	0.80	0.60	0.64	0.60										2 hits	29kb 3' of AC026703.1	29kb 3' of NPR3
5	32828740	0.99	1	rs7733331	T	C	0.64	0.59	0.64	0.60				10 tissues	4 tissues		Ets,Foxa		7 hits	2 hits	37kb 3' of AC026703.1	37kb 3' of NPR3
5	32829869	0.92	0.99	rs1177764	C	G	0.82	0.57	0.64	0.58			STRM				11 altered motifs			2 hits	38kb 3' of AC026703.1	38kb 3' of NPR3
5	32830415	0.96	0.99	rs1173727	T	C	0.82	0.59	0.64	0.59			STRM	BLD, STRM			GR,NR4A	1 hit		2 hits	39kb 3' of AC026703.1	39kb 3' of NPR3
5	32831564	0.96	0.99	rs13154066	T	C	0.62	0.58	0.64	0.59				9 tissues	OVRY,CRVX,MUS		GCNF,PRDM1			2 hits	40kb 3' of AC026703.1	40kb 3' of NPR3
5	32831833	0.94	0.99	rs12656497	T	C	0.60	0.57	0.64	0.59				8 tissues	6 tissues	11 bound proteins	NF-I,Sin3Ak-20,TLX1::NFIC			4 hits	40kb 3' of AC026703.1	40kb 3' of NPR3
5	32832368	0.96	0.99	rs10059884	C	A	0.59	0.57	0.64	0.59							Irf,Nkx6-1,YY1			3 hits	41kb 3' of AC026703.1	41kb 3' of NPR3
Query SNP: rs1799945 and variants with r2 >= 0.8
chr	pos (hg38)	LD	LD	variant	Ref	Alt	AFR	AMR	ASN	EUR	GERP	SiPhy	Promoter	Enhancer	DNAse	Proteins	Motifs	NHGRI/EBI	GRASP QTL	Selected eQTL	GENCODE	RefSeq	dbSNP
		(r²)	(D')				freq	freq	freq	freq	cons	cons	histone marks	histone marks		bound	changed	GWAS hits	hits	hits	genes	genes	func annot
6	26090951	1	1	rs1799945	C	G	0.02	0.12	0.02	0.15			SKIN	FAT, BLD, SKIN	SKIN			4 hits	2 hits	8 hits	HFE	HFE	missense
6	26091942	0.99	1	rs2032451	G	T	0.02	0.12	0.02	0.15			BLD	BLD			5 altered motifs			4 hits	HFE	HFE	intronic
6	26104404	1	-1	rs198851	T	G	0.98	0.88	0.98	0.85			24 tissues	BLD	35 tissues	8 bound proteins	AIRE,Pax-3,Pou5f1		2 hits	7 hits	113bp 3' of HIST1H4C	66bp 3' of HIST1H4C
6	26107235	0.94	-0.99	rs198846	A	G	0.84	0.84	0.97	0.84							4 altered motifs	3 hits	6 hits	7 hits	176bp 3' of HIST1H1T	175bp 3' of HIST1H1T
6	26114280	0.92	-0.98	rs198833	G	A	0.84	0.84	0.98	0.84						POL2	5 altered motifs		3 hits	7 hits	620bp 3' of HIST1H2BC	6.1kb 5' of HIST1H1T
6	26118209	0.82	-0.93	rs5875087	CA	C	0.83	0.85	0.97	0.84				BRN			4 altered motifs			3 hits	HIST1H2BC	5.3kb 3' of HIST1H2BC
6	26118309	0.84	-0.93	rs2307823	17-mer	C	0.97	0.89	0.98	0.84				BRN			HNF4,RXR::LXR,RXRA				HIST1H2BC	5.2kb 3' of HIST1H2BC
6	26128182	0.81	-0.96	rs198812	G	C	0.98	0.88	0.98	0.86			16 tissues	15 tissues	SKIN	HEY1,POL24H8	11 altered motifs			4 hits	HIST1H2AC	3.5kb 3' of HIST1H2AC
Query SNP: rs805303 and variants with r2 >= 0.8
chr	pos (hg38)	LD	LD	variant	Ref	Alt	AFR	AMR	ASN	EUR	GERP	SiPhy	Promoter	Enhancer	DNAse	Proteins	Motifs	NHGRI/EBI	GRASP QTL	Selected eQTL	GENCODE	RefSeq	dbSNP
		(r²)	(D')				freq	freq	freq	freq	cons	cons	histone marks	histone marks		bound	changed	GWAS hits	hits	hits	genes	genes	func annot
6	31629976	0.91	0.97	rs2242660	G	A	0.65	0.41	0.38	0.39						POL24H8	NRSF		19 hits	37 hits	PRRC2A	PRRC2A	intronic
6	31633235	0.85	0.96	rs2844466	T	C	0.53	0.35	0.35	0.36				SKIN			Pou1f1,STAT,ZEB1			30 hits	PRRC2A	PRRC2A	intronic
6	31633245	0.94	0.97	rs2844465	T	C	0.65	0.42	0.38	0.38				SKIN			STAT			38 hits	PRRC2A	PRRC2A	intronic
6	31633736	0.94	0.97	rs2242659	A	G	0.65	0.42	0.38	0.38				LNG, SKIN	BLD	POL2,POL24H8	5 altered motifs		18 hits	45 hits	PRRC2A	PRRC2A	intronic
6	31635190	0.86	0.97	rs1046089	G	A	0.53	0.35	0.35	0.36						POL2		3 hits	37 hits	36 hits	PRRC2A	PRRC2A	missense
6	31648589	1	1	rs805303	G	A	0.64	0.42	0.38	0.38				SKIN			CACD	3 hits	45 hits	46 hits	BAG6	BAG6	intronic
6	31650180	0.99	1	rs805302	A	C	0.64	0.42	0.38	0.38				BLD, BRN			9 altered motifs		1 hit	38 hits	BAG6	BAG6	intronic
6	31650344	1	1	rs805301	A	C	0.64	0.42	0.38	0.38				8 tissues			Hoxb4		13 hits	45 hits	BAG6	BAG6	intronic
6	31652243	1	1	rs813115	A	G	0.64	0.42	0.38	0.38			24 tissues		53 tissues	10 bound proteins			1 hit	38 hits	BAG6	BAG6	intronic
6	31666416	0.97	1	rs805257	A	G	0.65	0.43	0.38	0.39			24 tissues		16 tissues				5 hits	42 hits	CSNK2B	CSNK2B	intronic
6	31672741	0.98	1	rs1266076	T	G	0.64	0.42	0.38	0.38									5 hits	45 hits	LY6G5B	290bp 3' of LY6G5B
Query SNP: rs932764 and variants with r2 >= 0.8
chr	pos (hg38)	LD	LD	variant	Ref	Alt	AFR	AMR	ASN	EUR	GERP	SiPhy	Promoter	Enhancer	DNAse	Proteins	Motifs	NHGRI/EBI	GRASP QTL	Selected eQTL	GENCODE	RefSeq	dbSNP
		(r²)	(D')				freq	freq	freq	freq	cons	cons	histone marks	histone marks		bound	changed	GWAS hits	hits	hits	genes	genes	func annot
10	94132902	0.82	0.98	rs10882397	C	A	0.55	0.53	0.65	0.49							4 altered motifs				PLCE1	PLCE1	intronic
10	94133031	0.88	0.98	rs10882398	T	A	0.14	0.47	0.55	0.47							9 altered motifs				PLCE1	PLCE1	intronic
10	94133295	0.88	0.99	rs10736085	T	A	0.64	0.59	0.68	0.48					5 tissues		SP1				PLCE1	PLCE1	intronic
10	94133757	0.88	0.99	rs10786152	A	G	0.49	0.57	0.68	0.48					BRN,HRT,MUS		Barx1,CTCF,Pax-4				PLCE1	PLCE1	intronic
10	94135370	0.99	1	rs2901761	G	A	0.17	0.54	0.60	0.45						MAFK	LXR				PLCE1	PLCE1	intronic
10	94135420	0.88	0.99	rs9663362	G	C	0.75	0.60	0.69	0.48						MAFK	Maf	1 hit			PLCE1	PLCE1	intronic
10	94136183	1	1	rs932764	A	G	0.18	0.55	0.60	0.46							Hdx,Zic	3 hits			PLCE1	PLCE1	intronic
10	94136959	0.94	1	rs11187793	G	A	0.21	0.52	0.57	0.44							YY1,Zfx				PLCE1	PLCE1	intronic
10	94137483	0.88	-0.99	rs34072883	CAA	C	0.25	0.40	0.31	0.52						MAFK	4 altered motifs				PLCE1	PLCE1	intronic
10	94138924	0.88	-0.99	rs731141	G	A	0.34	0.41	0.32	0.52							Rad21				PLCE1	PLCE1	intronic
10	94139070	0.88	-0.99	rs1806920	G	A	0.24	0.40	0.32	0.52							4 altered motifs				PLCE1	PLCE1	intronic
10	94139889	0.87	-0.99	rs2797983	G	C	0.23	0.40	0.27	0.52							GR,Hoxa7,Osr				PLCE1	PLCE1	intronic
10	94140176	0.87	-0.99	rs2689691	C	T	0.33	0.41	0.27	0.51							6 altered motifs				PLCE1	PLCE1	intronic
10	94140247	0.99	0.99	rs7070115	A	G	0.22	0.55	0.59	0.46							GATA,Ik-3,PLZF				PLCE1	PLCE1	intronic
10	94143431	0.86	0.97	rs10882399	C	T	0.16	0.52	0.60	0.43					ESDR,LNG,BRST		8 altered motifs				PLCE1	PLCE1	intronic
Query SNP: rs4387287 and variants with r2 >= 0.8
chr	pos (hg38)	LD	LD	variant	Ref	Alt	AFR	AMR	ASN	EUR	GERP	SiPhy	Promoter	Enhancer	DNAse	Proteins	Motifs	NHGRI/EBI	GRASP QTL	Selected eQTL	GENCODE	RefSeq	dbSNP
		(r²)	(D')				freq	freq	freq	freq	cons	cons	histone marks	histone marks		bound	changed	GWAS hits	hits	hits	genes	genes	func annot
10	103915096	0.82	1	rs1265164	A	G	0.43	0.84	0.99	0.87			FAT, BLD, GI	17 tissues	BLD,MUS		4 altered motifs			4 hits	OBFC1	OBFC1	intronic
10	103916188	0.82	1	rs9419958	T	C	0.41	0.84	0.99	0.87			22 tissues	13 tissues	8 tissues			1 hit	3 hits	8 hits	OBFC1	OBFC1	intronic
10	103916707	0.82	1	rs9420907	C	A	0.41	0.84	0.99	0.87			20 tissues	15 tissues	5 tissues	POL2	Irf,NRSF,Pou3f4	1 hit	5 hits	7 hits	OBFC1	OBFC1	intronic
10	103918139	1	1	rs4387287	A	C	0.26	0.77	0.83	0.85			24 tissues		53 tissues	22 bound proteins	ERalpha-a,NRSF,VDR	1 hit		6 hits	OBFC1	OBFC1	5'-UTR
10	103919583	1	1	rs2488002	C	T	0.26	0.77	0.83	0.85			CRVX	6 tissues			BDP1,LUN-1			2 hits	1.4kb 5' of OBFC1	1.3kb 5' of OBFC1
10	103920874	0.98	-1	rs7907606	T	G	0.57	0.21	0.17	0.15							6 altered motifs			1 hit	2.7kb 5' of OBFC1	2.6kb 5' of OBFC1
10	103922538	0.97	-0.99	rs11813268	C	T	0.73	0.23	0.17	0.15				GI, PLCNT			Egr-1,Ets,Zbtb3			3 hits	4.3kb 5' of OBFC1	4.3kb 5' of OBFC1
Query SNP: rs633185 and variants with r2 >= 0.8
chr	pos (hg38)	LD	LD	variant	Ref	Alt	AFR	AMR	ASN	EUR	GERP	SiPhy	Promoter	Enhancer	DNAse	Proteins	Motifs	NHGRI/EBI	GRASP QTL	Selected eQTL	GENCODE	RefSeq	dbSNP
		(r²)	(D')				freq	freq	freq	freq	cons	cons	histone marks	histone marks		bound	changed	GWAS hits	hits	hits	genes	genes	func annot
11	100722807	1	1	rs633185	G	C	0.77	0.61	0.49	0.72					LNG		4 altered motifs	4 hits		7 hits	ARHGAP42	ARHGAP42	intronic
11	100739815	0.93	0.99	rs604723	T	C	0.99	0.65	0.49	0.73				21 tissues	31 tissues					7 hits	ARHGAP42	ARHGAP42	intronic
11	100753807	0.81	0.98	rs607562	T	G	0.95	0.66	0.49	0.75				19 tissues	14 tissues		HNF1			5 hits	ARHGAP42	ARHGAP42	intronic
11	100767524	0.82	0.96	rs667575	G	A	0.90	0.65	0.49	0.74										5 hits	ARHGAP42	ARHGAP42	intronic
Query SNP: rs7302981 and variants with r2 >= 0.8
chr	pos (hg38)	LD	LD	variant	Ref	Alt	AFR	AMR	ASN	EUR	GERP	SiPhy	Promoter	Enhancer	DNAse	Proteins	Motifs	NHGRI/EBI	GRASP QTL	Selected eQTL	GENCODE	RefSeq	dbSNP
		(r²)	(D')				freq	freq	freq	freq	cons	cons	histone marks	histone marks		bound	changed	GWAS hits	hits	hits	genes	genes	func annot
12	50109299	0.91	-0.96	rs836179	A	G	0.10	0.36	0.10	0.40			FAT	20 tissues	7 tissues		4 altered motifs			35 hits	GPD1	GPD1	intronic
12	50109486	0.88	-0.96	rs836180	C	T	0.12	0.36	0.10	0.41			7 tissues	20 tissues	OVRY,MUS		5 altered motifs			39 hits	GPD1	GPD1	synonymous
12	50116154	0.94	0.98	rs10747570	A	G	0.90	0.64	0.90	0.59										42 hits	COX14	C12orf62	intronic
12	50117625	0.92	0.98	rs7967705	T	C	0.91	0.64	0.89	0.59				5 tissues	HRT		AhR,EBF,Pax-5			44 hits	COX14	C12orf62	intronic
12	50122540	0.95	0.98	rs7972842	G	T	0.88	0.64	0.90	0.60					BLD		CDP,Cdx			40 hits	COX14	2.1kb 3' of C12orf62
12	50124146	0.95	0.98	rs2178173	A	G	0.91	0.64	0.90	0.60					BLD					40 hits	COX14	3.7kb 3' of C12orf62
12	50125143	0.95	0.98	rs7297421	C	T	0.91	0.64	0.90	0.60				BLD			Foxa,Foxp3			42 hits	COX14	4.7kb 3' of LASS5
12	50126208	0.94	0.98	rs7301740	C	G	0.74	0.64	0.91	0.60				BLD			AhR,EBF			32 hits	COX14	3.6kb 3' of LASS5
12	50126713	0.93	0.99	rs7967844	G	C	0.90	0.64	0.89	0.59							4 altered motifs			40 hits	COX14	3.1kb 3' of LASS5
12	50128682	0.96	0.99	rs78594839	TAA	T	0.90	0.64	0.90	0.59							11 altered motifs			38 hits	COX14	1.1kb 3' of LASS5
12	50129818	0.94	0.99	rs10538142	CACAA	C	0.91	0.64	0.90	0.59							11 altered motifs			38 hits	COX14	LASS5	3'-UTR
12	50130164	0.97	0.99	rs7279	A	G	0.91	0.64	0.90	0.60				6 tissues	LNG		HDAC2,Irf,p300		2 hits	41 hits	COX14	LASS5	3'-UTR
12	50130181	0.97	0.99	rs7532	T	C	0.91	0.64	0.90	0.60				6 tissues	LNG		Ets,Hic1,Maf		4 hits	41 hits	COX14	LASS5	3'-UTR
12	50136153	0.99	1	rs7136570	A	G	0.91	0.66	0.90	0.60				4 tissues			Bcl6b,Pax-4		6 hits	42 hits	COX14	LASS5	intronic
12	50144032	1	1	rs7302981	A	G	0.92	0.70	0.91	0.60									16 hits	43 hits	COX14	LASS5	missense
12	50145156	1	1	rs66466671	AAG	A	0.87	0.69	0.89	0.60							Sox,TATA			37 hits	COX14	LASS5	intronic
		1	1	rs201416575	AG	A	0.89	0.69	0.90	0.60							Sox,TATA			18 hits	COX14	LASS5	intronic
12	50145828	1	1	rs7308356	A	G	0.89	0.70	0.91	0.60				BRN, HRT	HRT,BLD,BLD		NRSF		2 hits	41 hits	COX14	LASS5	intronic
12	50147087	0.99	1	rs7301649	T	C	0.89	0.69	0.91	0.60							Hltf			38 hits	COX14	LASS5	intronic
12	50149418	0.95	0.98	rs7294548	A	G	0.89	0.69	0.91	0.60				BLD, MUS	BLD,VAS		AP-4,Ascl2,YY1			38 hits	COX14	LASS5	intronic
12	50153255	0.95	-0.98	rs6580729	G	A	0.13	0.31	0.09	0.40							5 altered motifs		2 hits	40 hits	COX14	LASS5	intronic
12	50156600	0.94	-0.97	rs11831413	A	T	0.08	0.30	0.09	0.40					SKIN		8 altered motifs			40 hits	COX14	LASS5	intronic
12	50157165	0.94	-0.97	rs12815871	G	A	0.11	0.30	0.10	0.40				BRN, BONE						39 hits	COX14	LASS5	intronic
12	50159419	0.92	-0.97	rs35549836	C	T	0.11	0.30	0.09	0.40										41 hits	RP11-411N4.1	LASS5	intronic
12	50159657	0.94	-0.97	rs12830386	G	A	0.11	0.30	0.09	0.40							CEBPB,CEBPD,GR			38 hits	RP11-411N4.1	LASS5	intronic
12	50162692	0.93	-0.97	rs34573394	C	A	0.09	0.30	0.09	0.40				BLD			7 altered motifs			38 hits	RP11-411N4.1	LASS5	intronic
12	50162999	0.94	-0.97	rs35998534	A	G	0.11	0.30	0.09	0.40					IPSC		LF-A1,TATA,YY1			39 hits	COX14	LASS5	intronic
12	50165191	0.91	-0.96	rs12824125	A	G	0.12	0.30	0.10	0.40			PLCNT	12 tissues	IPSC,PLCNT,OVRY		5 altered motifs			35 hits	COX14	LASS5	intronic
12	50168215	0.94	-0.97	rs11169294	A	G	0.40	0.31	0.09	0.40			17 tissues	17 tissues			Ets			37 hits	709bp 5' of CERS5	900bp 5' of LASS5
12	50170107	0.8	-0.96	rs56709084	T	C	0.42	0.31	0.09	0.44				5 tissues		SETDB1				31 hits	2.6kb 5' of CERS5	2.8kb 5' of LASS5
12	50179044	0.81	0.91	rs11169300	T	C	0.87	0.70	0.89	0.59							4 altered motifs			39 hits	LIMA1	LIMA1	intronic
12	50179254	0.84	0.93	rs12426261	A	G	0.88	0.70	0.90	0.60							4 altered motifs			40 hits	LIMA1	LIMA1	intronic
12	50180528	0.84	0.93	rs4883481	T	C	0.92	0.70	0.91	0.60							GCNF,Hand1,Nr2f2			39 hits	LIMA1	LIMA1	intronic
12	50182533	0.84	0.93	rs1862043	G	C	0.86	0.70	0.91	0.59				FAT, STRM, BONE	4 tissues	SMC3			2 hits	41 hits	LIMA1	LIMA1	intronic
12	50183134	0.82	0.93	rs4883482	A	G	0.90	0.69	0.90	0.59				FAT, STRM, BONE			7 altered motifs			40 hits	LIMA1	LIMA1	intronic
Query SNP: rs2681472 and variants with r2 >= 0.8
chr	pos (hg38)	LD	LD	variant	Ref	Alt	AFR	AMR	ASN	EUR	GERP	SiPhy	Promoter	Enhancer	DNAse	Proteins	Motifs	NHGRI/EBI	GRASP QTL	Selected eQTL	GENCODE	RefSeq	dbSNP
		(r²)	(D')				freq	freq	freq	freq	cons	cons	histone marks	histone marks		bound	changed	GWAS hits	hits	hits	genes	genes	func annot
12	89547772	0.85	0.94	rs4842666	T	C	0.15	0.15	0.38	0.14							Irf	2 hits		7 hits	13kb 5' of RP11-981P6.1	22kb 5' of POC1B-GALNT4
12	89548613	0.9	0.95	rs11105328	A	G	0.16	0.11	0.23	0.14							GCNF		1 hit	6 hits	13kb 5' of RP11-981P6.1	22kb 5' of POC1B-GALNT4
12	89562564	0.84	0.92	rs7314459	T	A	0.48	0.12	0.16	0.14							Mef2			1 hit	RP11-981P6.1	25kb 3' of ATP2B1
12	89569488	0.84	0.95	rs139853097	G	GT	0.12	0.10	0.15	0.15					6 tissues	STAT3	8 altered motifs			2 hits	RP11-981P6.1	19kb 3' of ATP2B1
		0.98	0.99	rs142378720	AAAGT	A	0.12	0.11	0.22	0.14							9 altered motifs				RP11-981P6.1	ATP2B1	intronic
12	89597536	0.98	1	rs117742247	C	T	0.04	0.10	0.22	0.13					BRST		CIZ,Cart1,GATA			2 hits	ATP2B1	ATP2B1	intronic
12	89599730	0.99	1	rs11105337	A	T	0.05	0.12	0.37	0.13							4 altered motifs			2 hits	ATP2B1	ATP2B1	intronic
12	89615182	1	1	rs2681472	A	G	0.12	0.12	0.37	0.14					BLD,LNG,BLD		9 altered motifs	2 hits	4 hits	6 hits	ATP2B1	ATP2B1	intronic
12	89619312	0.99	1	rs2681492	T	C	0.17	0.12	0.37	0.14				BLD	6 tissues	4 bound proteins		1 hit	4 hits	6 hits	ATP2B1	ATP2B1	intronic
12	89625401	0.99	1	rs57481061	C	G	0.12	0.11	0.22	0.13							SZF1-1			2 hits	ATP2B1	ATP2B1	intronic
12	89632685	0.96	0.99	rs11105352	G	A	0.11	0.12	0.37	0.13				6 tissues	6 tissues	FOXA2,FOXA1	7 altered motifs			2 hits	ATP2B1	ATP2B1	intronic
12	89632686	0.96	0.99	rs11105353	C	A	0.11	0.12	0.36	0.13				6 tissues	7 tissues	FOXA2,FOXA1	Cphx			2 hits	ATP2B1	ATP2B1	intronic
12	89632746	0.98	0.99	rs11105354	A	G	0.13	0.12	0.37	0.14				6 tissues	BRN,BRN,LIV		6 altered motifs			6 hits	ATP2B1	ATP2B1	intronic
12	89656726	0.96	0.98	rs12579302	A	G	0.12	0.12	0.36	0.14				BLD, BRN, GI					1 hit	6 hits	ATP2B1	658bp 5' of ATP2B1
12	89660842	0.92	0.97	rs73437338	T	C	0.18	0.11	0.22	0.14				BLD	BLD		Lmo2-complex			2 hits	ATP2B1	4.8kb 5' of ATP2B1
12	89665065	0.92	0.98	rs111478946	G	A	0.11	0.12	0.34	0.13				BLD, THYM			ATF4,ZBRK1,ZID			2 hits	ATP2B1	9kb 5' of ATP2B1
12	89666809	0.96	0.98	rs17249754	G	A	0.17	0.12	0.36	0.14				BLD, BRN, GI	BLD,MUS,BLD		6 altered motifs	10 hits	4 hits	6 hits	ATP2B1	11kb 5' of ATP2B1
12	89668599	0.96	0.98	rs6538195	G	A	0.17	0.12	0.36	0.14				BLD			p300			2 hits	ATP2B1	13kb 5' of ATP2B1
12	89675499	0.96	0.98	rs11105364	T	G	0.12	0.12	0.36	0.14				BLD			Hoxa5,Mef2			5 hits	ATP2B1	19kb 5' of ATP2B1
12	89678299	0.96	0.98	rs73437358	G	A	0.17	0.12	0.36	0.14				11 tissues	IPSC,BLD	7 bound proteins	5 altered motifs			2 hits	ATP2B1	22kb 5' of ATP2B1
12	89680664	0.96	0.98	rs11105368	G	C	0.15	0.12	0.36	0.14					HRT,LNG	SETDB1	CEBPG,Ncx			5 hits	ATP2B1	25kb 5' of ATP2B1
12	89681466	0.92	0.97	rs4842675	C	T	0.16	0.13	0.35	0.14							7 altered motifs			2 hits	ATP2B1	25kb 5' of ATP2B1
12	89694803	0.91	0.97	rs11105375	T	A	0.15	0.12	0.35	0.13				14 tissues			Maf,Pax-5,Pitx2			2 hits	ATP2B1	14kb 5' of LOC338758
12	89694991	0.91	0.97	rs11105376	G	A	0.04	0.12	0.35	0.13				12 tissues			Zbtb3			3 hits	ATP2B1	14kb 5' of LOC338758
12	89696964	0.91	0.97	rs11105378	C	T	0.11	0.12	0.35	0.13				9 tissues	BRST		Foxo			5 hits	ATP2B1	12kb 5' of LOC338758
12	89697090	0.91	0.97	rs12230074	A	G	0.15	0.12	0.35	0.13				7 tissues	PANC		4 altered motifs			5 hits	ATP2B1	12kb 5' of LOC338758
12	89698005	0.82	-0.94	rs4842676	G	C	0.70	0.85	0.65	0.85				BLD, MUS, THYM	IPSC		4 altered motifs			1 hit	ATP2B1	11kb 5' of LOC338758
Query SNP: rs8068318 and variants with r2 >= 0.8
chr	pos (hg38)	LD	LD	variant	Ref	Alt	AFR	AMR	ASN	EUR	GERP	SiPhy	Promoter	Enhancer	DNAse	Proteins	Motifs	NHGRI/EBI	GRASP QTL	Selected eQTL	GENCODE	RefSeq	dbSNP
		(r²)	(D')				freq	freq	freq	freq	cons	cons	histone marks	histone marks		bound	changed	GWAS hits	hits	hits	genes	genes	func annot
17	61394696	0.91	0.97	rs2286526	C	T	0.60	0.50	0.36	0.72			5 tissues	14 tissues	4 tissues	POL2,GATA2				8 hits	1.9kb 3' of BCAS3	1.9kb 3' of BCAS3	intronic
17	61398281	0.97	0.99	rs1000423	C	T	0.36	0.46	0.39	0.73					15 tissues	SUZ12,POL2				7 hits	1.6kb 5' of TBX2	1.6kb 5' of TBX2	intronic
17	61400993	0.97	0.99	rs34446110	G	C	0.21	0.44	0.40	0.73			24 tissues	SKIN, LNG	19 tissues	SUZ12	LXR,Myc,Rad21			6 hits	TBX2	TBX2	intronic
17	61401283	0.97	0.99	rs12952625	G	A	0.20	0.43	0.39	0.73			18 tissues	16 tissues	16 tissues		AP-3			6 hits	TBX2	TBX2	intronic
17	61401415	0.9	0.98	rs2270114	G	C	0.14	0.43	0.39	0.72			18 tissues	16 tissues	11 tissues		GATA			5 hits	TBX2	TBX2	intronic
17	61404807	0.93	0.98	rs201348033	GC	G	0.26	0.43	0.41	0.73			20 tissues	14 tissues	11 tissues		27 altered motifs			6 hits	TBX2	TBX2	intronic
17	61406405	1	1	rs8068318	C	T	0.24	0.43	0.40	0.73			20 tissues	11 tissues	6 tissues		4 altered motifs	1 hit		6 hits	TBX2	TBX2	intronic
17	61406955	1	1	rs7215775	A	G	0.63	0.51	0.44	0.73			13 tissues	14 tissues	4 tissues		5 altered motifs			8 hits	TBX2	TBX2	intronic
17	61407472	1	1	rs8073698	C	T	0.24	0.43	0.40	0.73			15 tissues	14 tissues	9 tissues		5 altered motifs			6 hits	TBX2	TBX2	intronic
17	61407656	1	1	rs8074151	G	A	0.25	0.43	0.40	0.73			16 tissues	14 tissues	8 tissues	POL2	T3R			6 hits	TBX2	TBX2	intronic
17	61407759	1	1	rs8078036	G	A	0.25	0.43	0.40	0.73			16 tissues	14 tissues	11 tissues	POL2	Hsf,Pax-4			6 hits	TBX2	TBX2	intronic
17	61408032	1	1	rs2240736	C	T	0.63	0.51	0.44	0.73			17 tissues	14 tissues	6 tissues		Smad4			8 hits	TBX2	TBX2	intronic
17	61408194	1	1	rs1057987	C	G,T	0.24	0.43	0.40	0.73					12 tissues					6 hits	TBX2	TBX2	missense
17	61409371	0.93	0.97	rs1058004	C	T	0.22	0.43	0.40	0.72					14 tissues		9 altered motifs			4 hits	TBX2	TBX2	3'-UTR
17	61409438	1	1	rs729781	A	G	0.35	0.46	0.40	0.73			24 tissues	SKIN	40 tissues	POL2	5 altered motifs			6 hits	TBX2	TBX2	3'-UTR
17	61412874	0.99	1	rs11871637	C	T	0.12	0.43	0.41	0.73			24 tissues		27 tissues	CHD2				5 hits	C17orf82	C17orf82
Query SNP: rs167479 and variants with r2 >= 0.8
chr	pos (hg38)	LD	LD	variant	Ref	Alt	AFR	AMR	ASN	EUR	GERP	SiPhy	Promoter	Enhancer	DNAse	Proteins	Motifs	NHGRI/EBI	GRASP QTL	Selected eQTL	GENCODE	RefSeq	dbSNP
		(r²)	(D')				freq	freq	freq	freq	cons	cons	histone marks	histone marks		bound	changed	GWAS hits	hits	hits	genes	genes	func annot
19	11416089	1	1	rs167479	G	T	0.17	0.52	0.46	0.45					BLD		9 altered motifs		3 hits		RGL3	RGL3	missense
