# Supplementary material for: Sex-Specific Features of the Correlation between GWAS-Noticeable Polymorphisms and Hypertension in Europeans of Russia
Source: Int J Mol Sci. 2023 Apr 25;24(9):7799. doi: 10.3390/ijms24097799 (PMC10178435; doi:10.3390/ijms24097799)
Supplement: Supplementary file 1 [file ijms-24-07799-s001.zip › --Suppl Table S9.xlsx]

## Sheet: Лист1
Supplementary table S9. The eQTL effects of the HTN-associated SNPs in various tissues/organs
(according to Genotype-Tissue Expression (GTEx) (http://www.gtexportal.org/)) ( р <8.0E5, FDR≤0.05)
Chr	SNP	pos (hg38)	Gencode Id	Gene Symbol	Variant Id	P-Value	Effect Size	Tissue
5	rs1173771	32814922	ENSG00000113389.15	NPR3	chr5_32814922_A_G_b38	4.4E-41	0.55	Nerve - Tibial
			ENSG00000113389.15	NPR3	chr5_32814922_A_G_b38	0.0000000000000013	0.43	Testis
			ENSG00000113389.15	NPR3	chr5_32814922_A_G_b38	0.0000000000000018	0.33	Lung
			ENSG00000113389.15	NPR3	chr5_32814922_A_G_b38	0.000000089	0.41	Adrenal Gland
6	rs1799945	26090951	ENSG00000124568.10	SLC17A1	chr6_26090951_C_G_b38	0.0000000001	0.78	Adrenal Gland
			ENSG00000274750.2	HIST1H3E	chr6_26090951_C_G_b38	0.00000000026	0.8	Brain - Putamen (basal ganglia)
			ENSG00000124564.17	SLC17A3	chr6_26090951_C_G_b38	0.0000000013	0.7	Adrenal Gland
			ENSG00000010704.18	HFE	chr6_26090951_C_G_b38	0.0000000015	-0.22	Thyroid
			ENSG00000010704.18	HFE	chr6_26090951_C_G_b38	0.0000000022	-0.19	Nerve - Tibial
			ENSG00000274750.2	HIST1H3E	chr6_26090951_C_G_b38	0.0000000034	0.36	Whole Blood
			ENSG00000010704.18	HFE	chr6_26090951_C_G_b38	0.0000000061	-0.19	Skin - Sun Exposed (Lower leg)
			ENSG00000010704.18	HFE	chr6_26090951_C_G_b38	0.000000035	-0.31	Colon - Transverse
			ENSG00000010704.18	HFE	chr6_26090951_C_G_b38	0.000000037	-0.17	Adipose - Subcutaneous
			ENSG00000010704.18	HFE	chr6_26090951_C_G_b38	0.000000079	-0.16	Esophagus - Muscularis
			ENSG00000010704.18	HFE	chr6_26090951_C_G_b38	0.00000012	-0.22	Artery - Aorta
			ENSG00000274750.2	HIST1H3E	chr6_26090951_C_G_b38	0.00000021	0.22	Heart - Left Ventricle
			ENSG00000010704.18	HFE	chr6_26090951_C_G_b38	0.00000025	-0.16	Skin - Not Sun Exposed (Suprapubic)
			ENSG00000274750.2	HIST1H3E	chr6_26090951_C_G_b38	0.00000053	0.54	Brain - Hypothalamus
			ENSG00000274750.2	HIST1H3E	chr6_26090951_C_G_b38	0.00000067	0.29	Nerve - Tibial
			ENSG00000112343.10	TRIM38	chr6_26090951_C_G_b38	0.0000014	-0.22	Thyroid
			ENSG00000010704.18	HFE	chr6_26090951_C_G_b38	0.0000019	-0.24	Stomach
			ENSG00000274750.2	HIST1H3E	chr6_26090951_C_G_b38	0.0000022	0.18	Colon - Transverse
			ENSG00000010704.18	HFE	chr6_26090951_C_G_b38	0.0000024	-0.24	Colon - Sigmoid
			ENSG00000274750.2	HIST1H3E	chr6_26090951_C_G_b38	0.0000036	0.53	Brain - Caudate (basal ganglia)
			ENSG00000010704.18	HFE	chr6_26090951_C_G_b38	0.0000041	-0.21	Esophagus - Gastroesophageal Junction
			ENSG00000274750.2	HIST1H3E	chr6_26090951_C_G_b38	0.000011	0.21	Cells - Cultured fibroblasts
			ENSG00000274750.2	HIST1H3E	chr6_26090951_C_G_b38	0.000015	0.23	Muscle - Skeletal
			ENSG00000124564.17	SLC17A3	chr6_26090951_C_G_b38	0.000022	0.34	Liver
			ENSG00000274750.2	HIST1H3E	chr6_26090951_C_G_b38	0.000033	0.58	Uterus
			ENSG00000261584.1	RP11-457M11.5	chr6_26090951_C_G_b38	0.000051	-0.3	Lung
			ENSG00000010704.18	HFE	chr6_26090951_C_G_b38	0.000055	-0.19	Testis
			ENSG00000274750.2	HIST1H3E	chr6_26090951_C_G_b38	0.000056	0.51	Brain - Frontal Cortex (BA9)
			ENSG00000272462.2	U91328.19	chr6_26090951_C_G_b38	0.000071	0.24	Adipose - Subcutaneous
			ENSG00000010704.18	HFE	chr6_26090951_C_G_b38	0.000079	-0.29	Spleen
			ENSG00000010704.18	HFE	chr6_26090951_C_G_b38	0.000084	-0.12	Artery - Tibial
			ENSG00000274750.2	HIST1H3E	chr6_26090951_C_G_b38	0.000091	0.22	Breast - Mammary Tissue
			ENSG00000241549.8	GUSBP2	chr6_26090951_C_G_b38	0.000099	-0.43	Adrenal Gland
			ENSG00000274750.2	HIST1H3E	chr6_26090951_C_G_b38	0.00013	0.3	Testis
			ENSG00000010704.18	HFE	chr6_26090951_C_G_b38	0.00016	-0.13	Lung
			ENSG00000124549.14	BTN2A3P	chr6_26090951_C_G_b38	0.00017	-0.16	Adipose - Subcutaneous
6	rs805303	31648589	ENSG00000204428.12	LY6G5C	chr6_31648589_G_A_b38	7.5E-68	-0.58	Whole Blood
			ENSG00000204428.12	LY6G5C	chr6_31648589_G_A_b38	4.4E-41	-0.59	Thyroid
			ENSG00000204463.12	BAG6	chr6_31648589_G_A_b38	9e-40	-0.4	Artery - Tibial
			ENSG00000204428.12	LY6G5C	chr6_31648589_G_A_b38	1.6E-37	-0.5	Muscle - Skeletal
			ENSG00000204428.12	LY6G5C	chr6_31648589_G_A_b38	1.3E-34	-0.56	Skin - Sun Exposed (Lower leg)
			ENSG00000204428.12	LY6G5C	chr6_31648589_G_A_b38	4.6E-31	-0.43	Lung
			ENSG00000204428.12	LY6G5C	chr6_31648589_G_A_b38	2e-27	-0.46	Adipose - Subcutaneous
			ENSG00000204428.12	LY6G5C	chr6_31648589_G_A_b38	3.4E-27	-0.77	Brain - Nucleus accumbens (basal ganglia)
			ENSG00000204428.12	LY6G5C	chr6_31648589_G_A_b38	1.5E-24	-0.77	Brain - Cerebellum
			ENSG00000204428.12	LY6G5C	chr6_31648589_G_A_b38	1.2E-23	-0.69	Spleen
			ENSG00000240053.8	LY6G5B	chr6_31648589_G_A_b38	2e-23	-0.22	Thyroid
			ENSG00000204428.12	LY6G5C	chr6_31648589_G_A_b38	1.2E-22	-0.68	Brain - Cerebellar Hemisphere
			ENSG00000204428.12	LY6G5C	chr6_31648589_G_A_b38	1.7E-22	-0.44	Adipose - Visceral (Omentum)
			ENSG00000240053.8	LY6G5B	chr6_31648589_G_A_b38	1.7E-22	-0.18	Artery - Tibial
			ENSG00000240053.8	LY6G5B	chr6_31648589_G_A_b38	5.5E-22	-0.2	Muscle - Skeletal
			ENSG00000240053.8	LY6G5B	chr6_31648589_G_A_b38	1.3E-21	-0.17	Skin - Sun Exposed (Lower leg)
			ENSG00000204428.12	LY6G5C	chr6_31648589_G_A_b38	1.6E-19	-0.76	Brain - Caudate (basal ganglia)
			ENSG00000240053.8	LY6G5B	chr6_31648589_G_A_b38	1.6E-19	-0.19	Nerve - Tibial
			ENSG00000240053.8	LY6G5B	chr6_31648589_G_A_b38	2.5E-19	-0.28	Colon - Transverse
			ENSG00000204428.12	LY6G5C	chr6_31648589_G_A_b38	3.3E-19	-0.75	Brain - Putamen (basal ganglia)
			ENSG00000204428.12	LY6G5C	chr6_31648589_G_A_b38	0.0000000000000000036	-0.46	Skin - Not Sun Exposed (Suprapubic)
			ENSG00000240053.8	LY6G5B	chr6_31648589_G_A_b38	0.000000000000000008	-0.17	Adipose - Subcutaneous
			ENSG00000204428.12	LY6G5C	chr6_31648589_G_A_b38	0.0000000000000000099	-0.43	Nerve - Tibial
			ENSG00000240053.8	LY6G5B	chr6_31648589_G_A_b38	0.00000000000000001	-0.2	Esophagus - Muscularis
			ENSG00000204421.2	LY6G6C	chr6_31648589_G_A_b38	0.00000000000000014	0.36	Esophagus - Mucosa
			ENSG00000240053.8	LY6G5B	chr6_31648589_G_A_b38	0.00000000000000025	-0.27	Cells - Cultured fibroblasts
			ENSG00000240053.8	LY6G5B	chr6_31648589_G_A_b38	0.00000000000000027	-0.22	Esophagus - Mucosa
			ENSG00000204428.12	LY6G5C	chr6_31648589_G_A_b38	0.00000000000000036	-0.38	Esophagus - Muscularis
			ENSG00000240053.8	LY6G5B	chr6_31648589_G_A_b38	0.00000000000000083	-0.15	Whole Blood
			ENSG00000204428.12	LY6G5C	chr6_31648589_G_A_b38	0.0000000000000015	-0.25	Testis
			ENSG00000240053.8	LY6G5B	chr6_31648589_G_A_b38	0.0000000000000033	-0.22	Artery - Aorta
			ENSG00000204428.12	LY6G5C	chr6_31648589_G_A_b38	0.0000000000000095	-0.43	Pituitary
			ENSG00000240053.8	LY6G5B	chr6_31648589_G_A_b38	0.000000000000011	-0.26	Stomach
			ENSG00000204428.12	LY6G5C	chr6_31648589_G_A_b38	0.000000000000024	-0.6	Brain - Cortex
			ENSG00000204469.12	PRRC2A	chr6_31648589_G_A_b38	0.000000000000035	-0.19	Testis
			ENSG00000240053.8	LY6G5B	chr6_31648589_G_A_b38	0.000000000000054	-0.14	Skin - Not Sun Exposed (Suprapubic)
			ENSG00000240053.8	LY6G5B	chr6_31648589_G_A_b38	0.00000000000012	-0.18	Heart - Left Ventricle
			ENSG00000198502.5	HLA-DRB5	chr6_31648589_G_A_b38	0.00000000000028	-0.4	Thyroid
			ENSG00000240053.8	LY6G5B	chr6_31648589_G_A_b38	0.00000000000048	-0.14	Lung
			ENSG00000198502.5	HLA-DRB5	chr6_31648589_G_A_b38	0.00000000000071	-0.39	Lung
			ENSG00000213722.8	DDAH2	chr6_31648589_G_A_b38	0.00000000000071	-0.12	Muscle - Skeletal
			ENSG00000204438.10	GPANK1	chr6_31648589_G_A_b38	0.00000000000084	0.16	Muscle - Skeletal
			ENSG00000240053.8	LY6G5B	chr6_31648589_G_A_b38	0.0000000000013	-0.17	Adipose - Visceral (Omentum)
			ENSG00000198502.5	HLA-DRB5	chr6_31648589_G_A_b38	0.0000000000014	-0.27	Whole Blood
			ENSG00000198502.5	HLA-DRB5	chr6_31648589_G_A_b38	0.0000000000015	-0.34	Muscle - Skeletal
			ENSG00000240053.8	LY6G5B	chr6_31648589_G_A_b38	0.000000000003	-0.2	Heart - Atrial Appendage
			ENSG00000204428.12	LY6G5C	chr6_31648589_G_A_b38	0.0000000000038	-0.77	Brain - Amygdala
			ENSG00000240053.8	LY6G5B	chr6_31648589_G_A_b38	0.000000000011	-0.2	Breast - Mammary Tissue
			ENSG00000204428.12	LY6G5C	chr6_31648589_G_A_b38	0.000000000012	-0.58	Brain - Anterior cingulate cortex (BA24)
			ENSG00000213722.8	DDAH2	chr6_31648589_G_A_b38	0.000000000028	-0.15	Cells - Cultured fibroblasts
			ENSG00000224389.8	C4B	chr6_31648589_G_A_b38	0.00000000005	0.36	Whole Blood
			ENSG00000198502.5	HLA-DRB5	chr6_31648589_G_A_b38	0.000000000089	-0.35	Adipose - Subcutaneous
			ENSG00000198502.5	HLA-DRB5	chr6_31648589_G_A_b38	0.000000000096	-0.48	Heart - Left Ventricle
			ENSG00000204428.12	LY6G5C	chr6_31648589_G_A_b38	0.0000000001	-0.37	Colon - Sigmoid
			ENSG00000240053.8	LY6G5B	chr6_31648589_G_A_b38	0.00000000017	-0.21	Colon - Sigmoid
			ENSG00000204428.12	LY6G5C	chr6_31648589_G_A_b38	0.00000000029	-0.3	Esophagus - Mucosa
			ENSG00000198502.5	HLA-DRB5	chr6_31648589_G_A_b38	0.00000000031	-0.36	Skin - Not Sun Exposed (Suprapubic)
			ENSG00000204463.12	BAG6	chr6_31648589_G_A_b38	0.00000000039	-0.22	Artery - Aorta
			ENSG00000204536.13	CCHCR1	chr6_31648589_G_A_b38	0.00000000051	0.2	Thyroid
			ENSG00000204428.12	LY6G5C	chr6_31648589_G_A_b38	0.00000000052	-0.48	Brain - Hypothalamus
			ENSG00000213722.8	DDAH2	chr6_31648589_G_A_b38	0.00000000072	-0.27	Brain - Cerebellum
			ENSG00000198502.5	HLA-DRB5	chr6_31648589_G_A_b38	0.00000000072	-0.31	Artery - Tibial
			ENSG00000240053.8	LY6G5B	chr6_31648589_G_A_b38	0.00000000095	-0.2	Esophagus - Gastroesophageal Junction
			ENSG00000204427.11	ABHD16A	chr6_31648589_G_A_b38	0.00000000097	-0.16	Artery - Tibial
			ENSG00000198502.5	HLA-DRB5	chr6_31648589_G_A_b38	0.0000000011	-0.36	Nerve - Tibial
			ENSG00000198502.5	HLA-DRB5	chr6_31648589_G_A_b38	0.0000000011	-0.41	Artery - Aorta
			ENSG00000240053.8	LY6G5B	chr6_31648589_G_A_b38	0.0000000014	-0.28	Brain - Cerebellum
			ENSG00000244731.7	C4A	chr6_31648589_G_A_b38	0.000000002	-0.28	Adipose - Subcutaneous
			ENSG00000204469.12	PRRC2A	chr6_31648589_G_A_b38	0.000000002	-0.077	Whole Blood
			ENSG00000240053.8	LY6G5B	chr6_31648589_G_A_b38	0.000000004	-0.31	Prostate
			ENSG00000240053.8	LY6G5B	chr6_31648589_G_A_b38	0.0000000051	-0.24	Testis
			ENSG00000204428.12	LY6G5C	chr6_31648589_G_A_b38	0.0000000062	-0.31	Artery - Aorta
			ENSG00000204428.12	LY6G5C	chr6_31648589_G_A_b38	0.0000000065	-0.24	Artery - Tibial
			ENSG00000204428.12	LY6G5C	chr6_31648589_G_A_b38	0.0000000068	-0.45	Brain - Frontal Cortex (BA9)
			ENSG00000213676.10	ATF6B	chr6_31648589_G_A_b38	0.0000000073	-0.14	Muscle - Skeletal
			ENSG00000204428.12	LY6G5C	chr6_31648589_G_A_b38	0.0000000085	-0.48	Small Intestine - Terminal Ileum
			ENSG00000204428.12	LY6G5C	chr6_31648589_G_A_b38	0.0000000088	-0.3	Breast - Mammary Tissue
			ENSG00000198502.5	HLA-DRB5	chr6_31648589_G_A_b38	0.000000011	-0.35	Adipose - Visceral (Omentum)
			ENSG00000240053.8	LY6G5B	chr6_31648589_G_A_b38	0.000000015	-0.23	Pancreas
			ENSG00000204427.11	ABHD16A	chr6_31648589_G_A_b38	0.00000002	-0.19	Artery - Aorta
			ENSG00000204338.8	CYP21A1P	chr6_31648589_G_A_b38	0.000000022	-0.36	Skin - Not Sun Exposed (Suprapubic)
			ENSG00000240053.8	LY6G5B	chr6_31648589_G_A_b38	0.000000025	-0.25	Brain - Cortex
			ENSG00000204338.8	CYP21A1P	chr6_31648589_G_A_b38	0.000000026	-0.23	Thyroid
			ENSG00000198502.5	HLA-DRB5	chr6_31648589_G_A_b38	0.000000026	-0.49	Liver
			ENSG00000213722.8	DDAH2	chr6_31648589_G_A_b38	0.000000029	-0.25	Adrenal Gland
			ENSG00000240053.8	LY6G5B	chr6_31648589_G_A_b38	0.000000035	-0.24	Artery - Coronary
			ENSG00000204463.12	BAG6	chr6_31648589_G_A_b38	0.000000035	-0.22	Colon - Sigmoid
			ENSG00000240053.8	LY6G5B	chr6_31648589_G_A_b38	0.000000039	-0.21	Adrenal Gland
			ENSG00000213722.8	DDAH2	chr6_31648589_G_A_b38	0.000000039	-0.13	Heart - Left Ventricle
			ENSG00000204338.8	CYP21A1P	chr6_31648589_G_A_b38	0.000000042	-0.3	Adipose - Subcutaneous
			ENSG00000198502.5	HLA-DRB5	chr6_31648589_G_A_b38	0.000000054	-0.31	Skin - Sun Exposed (Lower leg)
			ENSG00000244731.7	C4A	chr6_31648589_G_A_b38	0.000000062	-0.22	Lung
			ENSG00000204428.12	LY6G5C	chr6_31648589_G_A_b38	0.000000066	-0.59	Brain - Substantia nigra
			ENSG00000198502.5	HLA-DRB5	chr6_31648589_G_A_b38	0.000000072	-0.36	Esophagus - Muscularis
			ENSG00000204428.12	LY6G5C	chr6_31648589_G_A_b38	0.000000091	-0.39	Prostate
			ENSG00000198502.5	HLA-DRB5	chr6_31648589_G_A_b38	0.000000093	-0.6	Cells - EBV-transformed lymphocytes
			ENSG00000204428.12	LY6G5C	chr6_31648589_G_A_b38	0.0000001	-0.5	Brain - Spinal cord (cervical c-1)
			ENSG00000231852.6	CYP21A2	chr6_31648589_G_A_b38	0.00000011	0.3	Skin - Sun Exposed (Lower leg)
			ENSG00000255552.7	LY6G6E	chr6_31648589_G_A_b38	0.00000012	0.29	Esophagus - Mucosa
			ENSG00000204427.11	ABHD16A	chr6_31648589_G_A_b38	0.00000014	-0.14	Skin - Sun Exposed (Lower leg)
			ENSG00000204444.10	APOM	chr6_31648589_G_A_b38	0.00000015	-0.14	Muscle - Skeletal
			ENSG00000224389.8	C4B	chr6_31648589_G_A_b38	0.00000016	0.3	Skin - Not Sun Exposed (Suprapubic)
			ENSG00000244731.7	C4A	chr6_31648589_G_A_b38	0.00000017	-0.19	Cells - Cultured fibroblasts
			ENSG00000204428.12	LY6G5C	chr6_31648589_G_A_b38	0.00000018	-0.3	Esophagus - Gastroesophageal Junction
			ENSG00000213722.8	DDAH2	chr6_31648589_G_A_b38	0.00000024	-0.12	Lung
			ENSG00000213676.10	ATF6B	chr6_31648589_G_A_b38	0.00000026	-0.21	Cells - Cultured fibroblasts
			ENSG00000198502.5	HLA-DRB5	chr6_31648589_G_A_b38	0.00000033	-0.28	Esophagus - Mucosa
			ENSG00000204420.8	MPIG6B	chr6_31648589_G_A_b38	0.00000033	0.21	Esophagus - Mucosa
			ENSG00000213760.10	ATP6V1G2	chr6_31648589_G_A_b38	0.00000034	-0.2	Esophagus - Muscularis
			ENSG00000204338.8	CYP21A1P	chr6_31648589_G_A_b38	0.00000036	-0.3	Esophagus - Mucosa
			ENSG00000204428.12	LY6G5C	chr6_31648589_G_A_b38	0.00000036	-0.48	Brain - Hippocampus
			ENSG00000244731.7	C4A	chr6_31648589_G_A_b38	0.00000042	-0.2	Muscle - Skeletal
			ENSG00000231852.6	CYP21A2	chr6_31648589_G_A_b38	0.00000043	0.28	Whole Blood
			ENSG00000244731.7	C4A	chr6_31648589_G_A_b38	0.00000045	-0.2	Thyroid
			ENSG00000204428.12	LY6G5C	chr6_31648589_G_A_b38	0.00000052	-0.33	Artery - Coronary
			ENSG00000198502.5	HLA-DRB5	chr6_31648589_G_A_b38	0.00000058	-0.37	Pancreas
			ENSG00000204435.13	CSNK2B	chr6_31648589_G_A_b38	0.00000059	0.15	Heart - Left Ventricle
			ENSG00000204344.14	STK19	chr6_31648589_G_A_b38	0.00000063	-0.19	Nerve - Tibial
			ENSG00000230622.1	UQCRHP1	chr6_31648589_G_A_b38	0.00000064	-0.33	Testis
			ENSG00000204435.13	CSNK2B	chr6_31648589_G_A_b38	0.00000069	0.14	Heart - Atrial Appendage
			ENSG00000213722.8	DDAH2	chr6_31648589_G_A_b38	0.00000071	-0.12	Adipose - Visceral (Omentum)
			ENSG00000204420.8	MPIG6B	chr6_31648589_G_A_b38	0.00000076	0.12	Skin - Sun Exposed (Lower leg)
			ENSG00000240053.8	LY6G5B	chr6_31648589_G_A_b38	0.00000097	-0.32	Brain - Amygdala
			ENSG00000213722.8	DDAH2	chr6_31648589_G_A_b38	0.0000012	-0.12	Heart - Atrial Appendage
			ENSG00000213722.8	DDAH2	chr6_31648589_G_A_b38	0.0000012	-0.09	Nerve - Tibial
			ENSG00000213722.8	DDAH2	chr6_31648589_G_A_b38	0.0000018	-0.2	Brain - Cerebellar Hemisphere
			ENSG00000231852.6	CYP21A2	chr6_31648589_G_A_b38	0.0000019	0.26	Adipose - Subcutaneous
			ENSG00000224389.8	C4B	chr6_31648589_G_A_b38	0.000002	0.24	Skin - Sun Exposed (Lower leg)
			ENSG00000224389.8	C4B	chr6_31648589_G_A_b38	0.0000021	0.22	Esophagus - Mucosa
			ENSG00000204338.8	CYP21A1P	chr6_31648589_G_A_b38	0.0000021	-0.22	Esophagus - Muscularis
			ENSG00000204463.12	BAG6	chr6_31648589_G_A_b38	0.0000021	-0.26	Artery - Coronary
			ENSG00000204427.11	ABHD16A	chr6_31648589_G_A_b38	0.0000022	0.23	Brain - Nucleus accumbens (basal ganglia)
			ENSG00000240053.8	LY6G5B	chr6_31648589_G_A_b38	0.0000023	-0.24	Spleen
			ENSG00000198502.5	HLA-DRB5	chr6_31648589_G_A_b38	0.0000029	-0.29	Breast - Mammary Tissue
			ENSG00000198502.5	HLA-DRB5	chr6_31648589_G_A_b38	0.0000031	-0.45	Artery - Coronary
			ENSG00000213676.10	ATF6B	chr6_31648589_G_A_b38	0.0000032	-0.17	Stomach
			ENSG00000244731.7	C4A	chr6_31648589_G_A_b38	0.0000034	-0.28	Skin - Not Sun Exposed (Suprapubic)
			ENSG00000224389.8	C4B	chr6_31648589_G_A_b38	0.0000038	0.16	Cells - Cultured fibroblasts
			ENSG00000204338.8	CYP21A1P	chr6_31648589_G_A_b38	0.000004	-0.25	Skin - Sun Exposed (Lower leg)
			ENSG00000198502.5	HLA-DRB5	chr6_31648589_G_A_b38	0.0000042	-0.37	Spleen
			ENSG00000204428.12	LY6G5C	chr6_31648589_G_A_b38	0.0000046	-0.24	Stomach
			ENSG00000244731.7	C4A	chr6_31648589_G_A_b38	0.0000053	-0.22	Heart - Atrial Appendage
			ENSG00000204396.10	VWA7	chr6_31648589_G_A_b38	0.0000053	-0.2	Whole Blood
			ENSG00000204308.7	RNF5	chr6_31648589_G_A_b38	0.0000054	-0.09	Muscle - Skeletal
			ENSG00000198502.5	HLA-DRB5	chr6_31648589_G_A_b38	0.0000054	-0.37	Colon - Sigmoid
			ENSG00000204338.8	CYP21A1P	chr6_31648589_G_A_b38	0.0000061	-0.22	Artery - Tibial
			ENSG00000244731.7	C4A	chr6_31648589_G_A_b38	0.0000063	-0.23	Whole Blood
			ENSG00000198502.5	HLA-DRB5	chr6_31648589_G_A_b38	0.0000066	-0.39	Testis
			ENSG00000240053.8	LY6G5B	chr6_31648589_G_A_b38	0.000007	-0.18	Brain - Cerebellar Hemisphere
			ENSG00000240053.8	LY6G5B	chr6_31648589_G_A_b38	0.0000073	-0.22	Brain - Nucleus accumbens (basal ganglia)
			ENSG00000204463.12	BAG6	chr6_31648589_G_A_b38	0.000008	-0.12	Esophagus - Muscularis
			ENSG00000204427.11	ABHD16A	chr6_31648589_G_A_b38	0.0000087	-0.11	Nerve - Tibial
			ENSG00000204427.11	ABHD16A	chr6_31648589_G_A_b38	0.0000094	0.19	Brain - Caudate (basal ganglia)
			ENSG00000240053.8	LY6G5B	chr6_31648589_G_A_b38	0.0000095	-0.19	Brain - Frontal Cortex (BA9)
			ENSG00000204396.10	VWA7	chr6_31648589_G_A_b38	0.0000097	-0.3	Artery - Aorta
			ENSG00000213722.8	DDAH2	chr6_31648589_G_A_b38	0.0000098	-0.18	Spleen
			ENSG00000204435.13	CSNK2B	chr6_31648589_G_A_b38	0.000011	0.09	Muscle - Skeletal
			ENSG00000244731.7	C4A	chr6_31648589_G_A_b38	0.000011	-0.16	Esophagus - Muscularis
			ENSG00000244731.7	C4A	chr6_31648589_G_A_b38	0.000011	-0.24	Esophagus - Gastroesophageal Junction
			ENSG00000204435.13	CSNK2B	chr6_31648589_G_A_b38	0.000012	0.1	Esophagus - Mucosa
			ENSG00000204308.7	RNF5	chr6_31648589_G_A_b38	0.000012	-0.12	Thyroid
			ENSG00000240053.8	LY6G5B	chr6_31648589_G_A_b38	0.000013	-0.22	Pituitary
			ENSG00000204536.13	CCHCR1	chr6_31648589_G_A_b38	0.000013	0.17	Skin - Not Sun Exposed (Suprapubic)
			ENSG00000204396.10	VWA7	chr6_31648589_G_A_b38	0.000013	-0.36	Minor Salivary Gland
			ENSG00000204435.13	CSNK2B	chr6_31648589_G_A_b38	0.000015	0.11	Esophagus - Muscularis
			ENSG00000250535.1	STK19B	chr6_31648589_G_A_b38	0.000016	0.25	Skin - Sun Exposed (Lower leg)
			ENSG00000213722.8	DDAH2	chr6_31648589_G_A_b38	0.000016	-0.1	Adipose - Subcutaneous
			ENSG00000250535.1	STK19B	chr6_31648589_G_A_b38	0.000017	0.26	Cells - Cultured fibroblasts
			ENSG00000198502.5	HLA-DRB5	chr6_31648589_G_A_b38	0.000018	-0.34	Heart - Atrial Appendage
			ENSG00000204469.12	PRRC2A	chr6_31648589_G_A_b38	0.000018	-0.11	Muscle - Skeletal
			ENSG00000204338.8	CYP21A1P	chr6_31648589_G_A_b38	0.000018	-0.46	Brain - Cerebellum
			ENSG00000204536.13	CCHCR1	chr6_31648589_G_A_b38	0.000019	0.15	Nerve - Tibial
			ENSG00000244731.7	C4A	chr6_31648589_G_A_b38	0.00002	-0.22	Colon - Sigmoid
			ENSG00000244731.7	C4A	chr6_31648589_G_A_b38	0.000021	-0.22	Artery - Aorta
			ENSG00000204421.2	LY6G6C	chr6_31648589_G_A_b38	0.000023	0.48	Brain - Caudate (basal ganglia)
			ENSG00000204387.12	C6orf48	chr6_31648589_G_A_b38	0.000023	-0.14	Adipose - Subcutaneous
			ENSG00000204338.8	CYP21A1P	chr6_31648589_G_A_b38	0.000023	-0.21	Whole Blood
			ENSG00000204387.12	C6orf48	chr6_31648589_G_A_b38	0.000024	-0.17	Testis
			ENSG00000204428.12	LY6G5C	chr6_31648589_G_A_b38	0.000024	-0.23	Colon - Transverse
			ENSG00000204427.11	ABHD16A	chr6_31648589_G_A_b38	0.000026	-0.23	Adrenal Gland
			ENSG00000204427.11	ABHD16A	chr6_31648589_G_A_b38	0.000029	-0.11	Adipose - Subcutaneous
			ENSG00000240053.8	LY6G5B	chr6_31648589_G_A_b38	0.00003	-0.34	Cells - EBV-transformed lymphocytes
			ENSG00000204472.12	AIF1	chr6_31648589_G_A_b38	0.00003	-0.061	Whole Blood
			ENSG00000204428.12	LY6G5C	chr6_31648589_G_A_b38	0.000031	-0.37	Vagina
			ENSG00000204420.8	MPIG6B	chr6_31648589_G_A_b38	0.000033	0.48	Brain - Caudate (basal ganglia)
			ENSG00000244731.7	C4A	chr6_31648589_G_A_b38	0.000034	-0.28	Testis
			ENSG00000204427.11	ABHD16A	chr6_31648589_G_A_b38	0.000036	-0.14	Cells - Cultured fibroblasts
			ENSG00000204338.8	CYP21A1P	chr6_31648589_G_A_b38	0.000036	-0.23	Heart - Left Ventricle
			ENSG00000204338.8	CYP21A1P	chr6_31648589_G_A_b38	0.000039	-0.25	Colon - Sigmoid
			ENSG00000204536.13	CCHCR1	chr6_31648589_G_A_b38	0.000043	0.15	Adipose - Subcutaneous
			ENSG00000244731.7	C4A	chr6_31648589_G_A_b38	0.000047	-0.2	Skin - Sun Exposed (Lower leg)
			ENSG00000204338.8	CYP21A1P	chr6_31648589_G_A_b38	0.000048	-0.24	Nerve - Tibial
			ENSG00000240053.8	LY6G5B	chr6_31648589_G_A_b38	0.000049	-0.23	Minor Salivary Gland
			ENSG00000198502.5	HLA-DRB5	chr6_31648589_G_A_b38	0.000051	-0.32	Esophagus - Gastroesophageal Junction
			ENSG00000240053.8	LY6G5B	chr6_31648589_G_A_b38	0.000052	-0.2	Ovary
			ENSG00000204387.12	C6orf48	chr6_31648589_G_A_b38	0.000053	-0.061	Whole Blood
			ENSG00000204536.13	CCHCR1	chr6_31648589_G_A_b38	0.000053	0.13	Adipose - Visceral (Omentum)
			ENSG00000234745.10	HLA-B	chr6_31648589_G_A_b38	0.000054	0.14	Adipose - Visceral (Omentum)
			ENSG00000198502.5	HLA-DRB5	chr6_31648589_G_A_b38	0.00006	-0.27	Colon - Transverse
			ENSG00000234745.10	HLA-B	chr6_31648589_G_A_b38	0.00006	0.2	Pancreas
			ENSG00000198502.5	HLA-DRB5	chr6_31648589_G_A_b38	0.000065	-0.35	Pituitary
			ENSG00000213722.8	DDAH2	chr6_31648589_G_A_b38	0.000067	-0.14	Skin - Not Sun Exposed (Suprapubic)
			ENSG00000204338.8	CYP21A1P	chr6_31648589_G_A_b38	0.000069	-0.4	Brain - Cortex
			ENSG00000244731.7	C4A	chr6_31648589_G_A_b38	0.000072	-0.19	Nerve - Tibial
			ENSG00000204427.11	ABHD16A	chr6_31648589_G_A_b38	0.000074	-0.094	Thyroid
			ENSG00000204427.11	ABHD16A	chr6_31648589_G_A_b38	0.00008	-0.11	Lung
			ENSG00000244731.7	C4A	chr6_31648589_G_A_b38	0.00008	-0.19	Esophagus - Mucosa
			ENSG00000244731.7	C4A	chr6_31648589_G_A_b38	0.000086	-0.17	Breast - Mammary Tissue
			ENSG00000204435.13	CSNK2B	chr6_31648589_G_A_b38	0.000087	0.083	Lung
			ENSG00000213722.8	DDAH2	chr6_31648589_G_A_b38	0.0001	-0.13	Brain - Cortex
			ENSG00000204463.12	BAG6	chr6_31648589_G_A_b38	0.00011	-0.15	Esophagus - Gastroesophageal Junction
			ENSG00000204424.9	LY6G6F	chr6_31648589_G_A_b38	0.00012	-0.17	Thyroid
			ENSG00000228789.6	HCG22	chr6_31648589_G_A_b38	0.00012	-0.22	Lung
			ENSG00000244355.7	LY6G6D	chr6_31648589_G_A_b38	0.00012	0.23	Esophagus - Mucosa
			ENSG00000204424.9	LY6G6F	chr6_31648589_G_A_b38	0.00013	0.21	Esophagus - Mucosa
			ENSG00000204435.13	CSNK2B	chr6_31648589_G_A_b38	0.00014	0.055	Skin - Not Sun Exposed (Suprapubic)
			ENSG00000250535.1	STK19B	chr6_31648589_G_A_b38	0.00014	0.22	Adipose - Subcutaneous
			ENSG00000244731.7	C4A	chr6_31648589_G_A_b38	0.00014	-0.17	Heart - Left Ventricle
			ENSG00000204338.8	CYP21A1P	chr6_31648589_G_A_b38	0.00015	-0.18	Muscle - Skeletal
			ENSG00000204396.10	VWA7	chr6_31648589_G_A_b38	0.00015	-0.14	Adipose - Visceral (Omentum)
			ENSG00000231852.6	CYP21A2	chr6_31648589_G_A_b38	0.00015	0.24	Skin - Not Sun Exposed (Suprapubic)
			ENSG00000204536.13	CCHCR1	chr6_31648589_G_A_b38	0.00015	0.12	Colon - Transverse
			ENSG00000204516.9	MICB	chr6_31648589_G_A_b38	0.00015	0.19	Esophagus - Mucosa
			ENSG00000277402.1	MIR6891	chr6_31648589_G_A_b38	0.00016	-0.21	Skin - Sun Exposed (Lower leg)
			ENSG00000204427.11	ABHD16A	chr6_31648589_G_A_b38	0.00017	-0.12	Adipose - Visceral (Omentum)
			ENSG00000204338.8	CYP21A1P	chr6_31648589_G_A_b38	0.00017	-0.28	Testis
			ENSG00000213719.8	CLIC1	chr6_31648589_G_A_b38	0.00017	-0.079	Muscle - Skeletal
			ENSG00000204389.9	HSPA1A	chr6_31648589_G_A_b38	0.00017	-0.095	Cells - Cultured fibroblasts
			ENSG00000204338.8	CYP21A1P	chr6_31648589_G_A_b38	0.00018	-0.27	Artery - Aorta
			ENSG00000250535.1	STK19B	chr6_31648589_G_A_b38	0.00023	0.24	Esophagus - Mucosa
			ENSG00000204427.11	ABHD16A	chr6_31648589_G_A_b38	0.00024	-0.13	Esophagus - Muscularis
			ENSG00000204387.12	C6orf48	chr6_31648589_G_A_b38	0.00025	-0.11	Skin - Sun Exposed (Lower leg)
			ENSG00000204344.14	STK19	chr6_31648589_G_A_b38	0.00029	-0.12	Artery - Tibial
			ENSG00000204531.17	POU5F1	chr6_31648589_G_A_b38	0.00029	0.22	Nerve - Tibial
10	rs932764	94136183	ENSG00000234724.1	HDAC1P1	chr10_94136183_A_G_b38	0.00000001	0.26	Testis
10	rs4387287	103918139	ENSG00000107960.10	STN1	chr10_103918139_A_C_b38	0.00000000000000031	0.18	Esophagus - Mucosa
			ENSG00000107960.10	STN1	chr10_103918139_A_C_b38	0.000000000000064	0.31	Heart - Atrial Appendage
			ENSG00000107960.10	STN1	chr10_103918139_A_C_b38	0.000000000012	0.28	Cells - Cultured fibroblasts
			ENSG00000107960.10	STN1	chr10_103918139_A_C_b38	0.0000000082	0.27	Skin - Sun Exposed (Lower leg)
			ENSG00000107960.10	STN1	chr10_103918139_A_C_b38	0.000000016	0.26	Colon - Transverse
			ENSG00000065613.13	SLK	chr10_103918139_A_C_b38	0.00000017	0.15	Skin - Sun Exposed (Lower leg)
			ENSG00000107960.10	STN1	chr10_103918139_A_C_b38	0.0000012	0.22	Skin - Not Sun Exposed (Suprapubic)
			ENSG00000107960.10	STN1	chr10_103918139_A_C_b38	0.0000016	0.2	Nerve - Tibial
			ENSG00000107960.10	STN1	chr10_103918139_A_C_b38	0.0000018	0.29	Colon - Sigmoid
			ENSG00000107960.10	STN1	chr10_103918139_A_C_b38	0.0000062	0.21	Esophagus - Muscularis
			ENSG00000065613.13	SLK	chr10_103918139_A_C_b38	0.000018	0.12	Skin - Not Sun Exposed (Suprapubic)
			ENSG00000260461.1	RP11-541N10.3	chr10_103918139_A_C_b38	0.000018	0.2	Adipose - Subcutaneous
			ENSG00000107960.10	STN1	chr10_103918139_A_C_b38	0.000021	0.16	Heart - Left Ventricle
			ENSG00000107960.10	STN1	chr10_103918139_A_C_b38	0.000025	0.18	Adipose - Subcutaneous
			ENSG00000107957.16	SH3PXD2A	chr10_103918139_A_C_b38	0.000029	-0.32	Brain - Frontal Cortex (BA9)
			ENSG00000260461.1	RP11-541N10.3	chr10_103918139_A_C_b38	0.000038	0.15	Esophagus - Mucosa
			ENSG00000065621.14	GSTO2	chr10_103918139_A_C_b38	0.000041	-0.16	Skin - Sun Exposed (Lower leg)
			ENSG00000107960.10	STN1	chr10_103918139_A_C_b38	0.000044	0.16	Lung
			ENSG00000107960.10	STN1	chr10_103918139_A_C_b38	0.000092	0.32	Spleen
			ENSG00000107960.10	STN1	chr10_103918139_A_C_b38	0.00014	0.14	Muscle - Skeletal
11	rs633185	100722807	ENSG00000170647.3	TMEM133	chr11_100722807_G_C_b38	2.5E-49	-0.61	Artery - Tibial
			ENSG00000165895.17	ARHGAP42	chr11_100722807_G_C_b38	5.8E-47	-0.56	Artery - Tibial
			ENSG00000165895.17	ARHGAP42	chr11_100722807_G_C_b38	6.6E-26	-0.54	Artery - Aorta
			ENSG00000170647.3	TMEM133	chr11_100722807_G_C_b38	7e-23	-0.55	Artery - Aorta
			ENSG00000170647.3	TMEM133	chr11_100722807_G_C_b38	0.0000000000000018	-0.64	Artery - Coronary
			ENSG00000165895.17	ARHGAP42	chr11_100722807_G_C_b38	0.00000000000019	-0.52	Artery - Coronary
			ENSG00000170647.3	TMEM133	chr11_100722807_G_C_b38	0.00000016	-0.19	Adipose - Subcutaneous
			ENSG00000165895.17	ARHGAP42	chr11_100722807_G_C_b38	0.00000023	-0.25	Heart - Atrial Appendage
			ENSG00000170647.3	TMEM133	chr11_100722807_G_C_b38	0.0000011	-0.29	Heart - Atrial Appendage
			ENSG00000165895.17	ARHGAP42	chr11_100722807_G_C_b38	0.0000029	-0.18	Muscle - Skeletal
			ENSG00000170647.3	TMEM133	chr11_100722807_G_C_b38	0.0000047	-0.2	Adipose - Visceral (Omentum)
			ENSG00000165895.17	ARHGAP42	chr11_100722807_G_C_b38	0.0000052	-0.17	Skin - Sun Exposed (Lower leg)
			ENSG00000165895.17	ARHGAP42	chr11_100722807_G_C_b38	0.000015	-0.18	Adipose - Visceral (Omentum)
			ENSG00000165895.17	ARHGAP42	chr11_100722807_G_C_b38	0.00002	-0.14	Adipose - Subcutaneous
			ENSG00000165895.17	ARHGAP42	chr11_100722807_G_C_b38	0.000084	-0.16	Heart - Left Ventricle
			ENSG00000170647.3	TMEM133	chr11_100722807_G_C_b38	0.00011	-0.16	Muscle - Skeletal
			ENSG00000170647.3	TMEM133	chr11_100722807_G_C_b38	0.00015	-0.096	Nerve - Tibial
12	rs7302981	rs7302981	ENSG00000139624.12	CERS5	chr12_50144032_A_G_b38	1.2E-37	-0.48	Nerve - Tibial
			ENSG00000272368.2	RP4-605O3.4	chr12_50144032_A_G_b38	4.1E-31	-0.58	Nerve - Tibial
			ENSG00000272368.2	RP4-605O3.4	chr12_50144032_A_G_b38	4.8E-31	-0.71	Colon - Sigmoid
			ENSG00000272368.2	RP4-605O3.4	chr12_50144032_A_G_b38	4.5E-30	-0.57	Esophagus - Muscularis
			ENSG00000272368.2	RP4-605O3.4	chr12_50144032_A_G_b38	1.2E-26	-0.46	Artery - Tibial
			ENSG00000272368.2	RP4-605O3.4	chr12_50144032_A_G_b38	1.5E-26	-0.44	Thyroid
			ENSG00000272368.2	RP4-605O3.4	chr12_50144032_A_G_b38	6.8E-26	-0.55	Heart - Atrial Appendage
			ENSG00000272368.2	RP4-605O3.4	chr12_50144032_A_G_b38	2.4E-25	-0.42	Muscle - Skeletal
			ENSG00000272368.2	RP4-605O3.4	chr12_50144032_A_G_b38	7.4E-23	-0.47	Heart - Left Ventricle
			ENSG00000272368.2	RP4-605O3.4	chr12_50144032_A_G_b38	7.6E-21	-0.56	Esophagus - Gastroesophageal Junction
			ENSG00000272368.2	RP4-605O3.4	chr12_50144032_A_G_b38	7.7E-20	-0.63	Brain - Caudate (basal ganglia)
			ENSG00000272368.2	RP4-605O3.4	chr12_50144032_A_G_b38	1.1E-19	-0.76	Brain - Cerebellum
			ENSG00000272368.2	RP4-605O3.4	chr12_50144032_A_G_b38	0.0000000000000000083	-0.37	Adipose - Subcutaneous
			ENSG00000272368.2	RP4-605O3.4	chr12_50144032_A_G_b38	0.0000000000000000086	-0.41	Whole Blood
			ENSG00000272368.2	RP4-605O3.4	chr12_50144032_A_G_b38	0.000000000000000012	-0.56	Stomach
			ENSG00000272368.2	RP4-605O3.4	chr12_50144032_A_G_b38	0.000000000000000025	-0.41	Skin - Sun Exposed (Lower leg)
			ENSG00000272368.2	RP4-605O3.4	chr12_50144032_A_G_b38	0.0000000000000001	-0.59	Brain - Nucleus accumbens (basal ganglia)
			ENSG00000272368.2	RP4-605O3.4	chr12_50144032_A_G_b38	0.00000000000000024	-0.41	Lung
			ENSG00000272368.2	RP4-605O3.4	chr12_50144032_A_G_b38	0.00000000000000032	-0.62	Pituitary
			ENSG00000272368.2	RP4-605O3.4	chr12_50144032_A_G_b38	0.00000000000000039	-0.59	Brain - Cortex
			ENSG00000139624.12	CERS5	chr12_50144032_A_G_b38	0.00000000000000091	-0.71	Brain - Cerebellum
			ENSG00000272368.2	RP4-605O3.4	chr12_50144032_A_G_b38	0.0000000000000018	-0.44	Skin - Not Sun Exposed (Suprapubic)
			ENSG00000272368.2	RP4-605O3.4	chr12_50144032_A_G_b38	0.000000000000005	-0.48	Colon - Transverse
			ENSG00000272368.2	RP4-605O3.4	chr12_50144032_A_G_b38	0.0000000000000066	-0.66	Brain - Putamen (basal ganglia)
			ENSG00000272368.2	RP4-605O3.4	chr12_50144032_A_G_b38	0.000000000000015	-0.61	Brain - Cerebellar Hemisphere
			ENSG00000272368.2	RP4-605O3.4	chr12_50144032_A_G_b38	0.00000000000021	-0.66	Brain - Spinal cord (cervical c-1)
			ENSG00000272368.2	RP4-605O3.4	chr12_50144032_A_G_b38	0.0000000000014	-0.51	Brain - Hypothalamus
			ENSG00000139624.12	CERS5	chr12_50144032_A_G_b38	0.0000000000028	-0.61	Brain - Cerebellar Hemisphere
			ENSG00000272368.2	RP4-605O3.4	chr12_50144032_A_G_b38	0.000000000004	-0.41	Artery - Aorta
			ENSG00000139624.12	CERS5	chr12_50144032_A_G_b38	0.0000000000041	-0.33	Spleen
			ENSG00000272368.2	RP4-605O3.4	chr12_50144032_A_G_b38	0.0000000000065	-0.38	Breast - Mammary Tissue
			ENSG00000272368.2	RP4-605O3.4	chr12_50144032_A_G_b38	0.000000000013	-0.6	Brain - Amygdala
			ENSG00000272368.2	RP4-605O3.4	chr12_50144032_A_G_b38	0.000000000014	-0.51	Brain - Hippocampus
			ENSG00000272368.2	RP4-605O3.4	chr12_50144032_A_G_b38	0.000000000023	-0.46	Brain - Frontal Cortex (BA9)
			ENSG00000272368.2	RP4-605O3.4	chr12_50144032_A_G_b38	0.000000000029	-0.55	Prostate
			ENSG00000257298.1	RP3-405J10.3	chr12_50144032_A_G_b38	0.000000000035	-0.22	Esophagus - Mucosa
			ENSG00000123268.8	ATF1	chr12_50144032_A_G_b38	0.000000000042	0.24	Artery - Aorta
			ENSG00000066117.14	SMARCD1	chr12_50144032_A_G_b38	0.000000000063	0.14	Cells - Cultured fibroblasts
			ENSG00000178449.8	COX14	chr12_50144032_A_G_b38	0.00000000014	0.18	Cells - Cultured fibroblasts
			ENSG00000272368.2	RP4-605O3.4	chr12_50144032_A_G_b38	0.00000000019	-0.29	Adipose - Visceral (Omentum)
			ENSG00000272368.2	RP4-605O3.4	chr12_50144032_A_G_b38	0.00000000022	-0.47	Adrenal Gland
			ENSG00000139624.12	CERS5	chr12_50144032_A_G_b38	0.00000000028	-0.39	Brain - Hypothalamus
			ENSG00000066117.14	SMARCD1	chr12_50144032_A_G_b38	0.00000000033	0.21	Testis
			ENSG00000139624.12	CERS5	chr12_50144032_A_G_b38	0.00000000037	-0.42	Brain - Frontal Cortex (BA9)
			ENSG00000272368.2	RP4-605O3.4	chr12_50144032_A_G_b38	0.00000000046	-0.55	Brain - Anterior cingulate cortex (BA24)
			ENSG00000139624.12	CERS5	chr12_50144032_A_G_b38	0.00000000048	-0.35	Brain - Caudate (basal ganglia)
			ENSG00000178449.8	COX14	chr12_50144032_A_G_b38	0.0000000021	0.29	Adrenal Gland
			ENSG00000178449.8	COX14	chr12_50144032_A_G_b38	0.0000000023	0.12	Muscle - Skeletal
			ENSG00000272368.2	RP4-605O3.4	chr12_50144032_A_G_b38	0.0000000064	-0.47	Liver
			ENSG00000139624.12	CERS5	chr12_50144032_A_G_b38	0.0000000066	-0.17	Esophagus - Muscularis
			ENSG00000066117.14	SMARCD1	chr12_50144032_A_G_b38	0.0000000074	0.16	Skin - Sun Exposed (Lower leg)
			ENSG00000123268.8	ATF1	chr12_50144032_A_G_b38	0.0000000094	0.15	Artery - Tibial
			ENSG00000272368.2	RP4-605O3.4	chr12_50144032_A_G_b38	0.00000001	-0.32	Esophagus - Mucosa
			ENSG00000050405.13	LIMA1	chr12_50144032_A_G_b38	0.000000011	-0.16	Esophagus - Gastroesophageal Junction
			ENSG00000139624.12	CERS5	chr12_50144032_A_G_b38	0.00000002	-0.36	Brain - Putamen (basal ganglia)
			ENSG00000139624.12	CERS5	chr12_50144032_A_G_b38	0.000000031	-0.34	Brain - Hippocampus
			ENSG00000123268.8	ATF1	chr12_50144032_A_G_b38	0.000000039	0.14	Muscle - Skeletal
			ENSG00000139624.12	CERS5	chr12_50144032_A_G_b38	0.000000053	-0.36	Brain - Cortex
			ENSG00000272368.2	RP4-605O3.4	chr12_50144032_A_G_b38	0.000000055	-0.51	Brain - Substantia nigra
			ENSG00000123268.8	ATF1	chr12_50144032_A_G_b38	0.000000057	-0.15	Whole Blood
			ENSG00000272368.2	RP4-605O3.4	chr12_50144032_A_G_b38	0.000000068	-0.25	Cells - Cultured fibroblasts
			ENSG00000050405.13	LIMA1	chr12_50144032_A_G_b38	0.00000017	0.12	Whole Blood
			ENSG00000178449.8	COX14	chr12_50144032_A_G_b38	0.00000023	0.16	Artery - Aorta
			ENSG00000050405.13	LIMA1	chr12_50144032_A_G_b38	0.00000033	-0.12	Esophagus - Muscularis
			ENSG00000139624.12	CERS5	chr12_50144032_A_G_b38	0.00000037	-0.28	Prostate
			ENSG00000139624.12	CERS5	chr12_50144032_A_G_b38	0.00000052	-0.17	Thyroid
			ENSG00000161813.21	LARP4	chr12_50144032_A_G_b38	0.00000085	0.099	Cells - Cultured fibroblasts
			ENSG00000066117.14	SMARCD1	chr12_50144032_A_G_b38	0.000001	0.15	Artery - Aorta
			ENSG00000139624.12	CERS5	chr12_50144032_A_G_b38	0.0000011	-0.23	Pituitary
			ENSG00000123268.8	ATF1	chr12_50144032_A_G_b38	0.0000012	0.16	Esophagus - Muscularis
			ENSG00000272368.2	RP4-605O3.4	chr12_50144032_A_G_b38	0.0000018	-0.39	Artery - Coronary
			ENSG00000257298.1	RP3-405J10.3	chr12_50144032_A_G_b38	0.0000022	-0.17	Colon - Transverse
			ENSG00000272368.2	RP4-605O3.4	chr12_50144032_A_G_b38	0.0000025	-0.32	Testis
			ENSG00000178449.8	COX14	chr12_50144032_A_G_b38	0.0000029	0.16	Colon - Sigmoid
			ENSG00000178449.8	COX14	chr12_50144032_A_G_b38	0.0000029	0.13	Lung
			ENSG00000272368.2	RP4-605O3.4	chr12_50144032_A_G_b38	0.000003	-0.57	Cells - EBV-transformed lymphocytes
			ENSG00000139624.12	CERS5	chr12_50144032_A_G_b38	0.000003	-0.12	Testis
			ENSG00000272368.2	RP4-605O3.4	chr12_50144032_A_G_b38	0.0000057	-0.37	Ovary
			ENSG00000272368.2	RP4-605O3.4	chr12_50144032_A_G_b38	0.0000069	-0.38	Spleen
			ENSG00000123268.8	ATF1	chr12_50144032_A_G_b38	0.0000075	0.21	Colon - Sigmoid
			ENSG00000178449.8	COX14	chr12_50144032_A_G_b38	0.0000087	0.18	Pancreas
			ENSG00000178449.8	COX14	chr12_50144032_A_G_b38	0.000011	0.13	Adipose - Visceral (Omentum)
			ENSG00000272368.2	RP4-605O3.4	chr12_50144032_A_G_b38	0.000013	-0.35	Pancreas
			ENSG00000178449.8	COX14	chr12_50144032_A_G_b38	0.000015	0.079	Artery - Tibial
			ENSG00000066117.14	SMARCD1	chr12_50144032_A_G_b38	0.000016	0.13	Skin - Not Sun Exposed (Suprapubic)
			ENSG00000139624.12	CERS5	chr12_50144032_A_G_b38	0.000017	-0.3	Ovary
			ENSG00000139624.12	CERS5	chr12_50144032_A_G_b38	0.000017	-0.21	Brain - Nucleus accumbens (basal ganglia)
			ENSG00000139624.12	CERS5	chr12_50144032_A_G_b38	0.000018	-0.33	Brain - Amygdala
			ENSG00000178449.8	COX14	chr12_50144032_A_G_b38	0.000019	0.11	Nerve - Tibial
			ENSG00000167588.12	GPD1	chr12_50144032_A_G_b38	0.00002	-0.28	Testis
			ENSG00000257298.1	RP3-405J10.3	chr12_50144032_A_G_b38	0.00002	-0.13	Esophagus - Muscularis
			ENSG00000110881.11	ASIC1	chr12_50144032_A_G_b38	0.000021	-0.11	Cells - Cultured fibroblasts
			ENSG00000178449.8	COX14	chr12_50144032_A_G_b38	0.000023	0.12	Esophagus - Mucosa
			ENSG00000066084.12	DIP2B	chr12_50144032_A_G_b38	0.000023	0.11	Cells - Cultured fibroblasts
			ENSG00000050405.13	LIMA1	chr12_50144032_A_G_b38	0.000029	-0.1	Thyroid
			ENSG00000178449.8	COX14	chr12_50144032_A_G_b38	0.00003	0.091	Thyroid
			ENSG00000139624.12	CERS5	chr12_50144032_A_G_b38	0.000034	-0.41	Brain - Substantia nigra
			ENSG00000139624.12	CERS5	chr12_50144032_A_G_b38	0.000043	-0.12	Adipose - Subcutaneous
			ENSG00000110881.11	ASIC1	chr12_50144032_A_G_b38	0.000046	-0.19	Prostate
			ENSG00000066084.12	DIP2B	chr12_50144032_A_G_b38	0.00006	0.13	Muscle - Skeletal
			ENSG00000139624.12	CERS5	chr12_50144032_A_G_b38	0.000078	-0.12	Heart - Atrial Appendage
			ENSG00000161813.21	LARP4	chr12_50144032_A_G_b38	0.000085	0.095	Esophagus - Mucosa
			ENSG00000110881.11	ASIC1	chr12_50144032_A_G_b38	0.000086	-0.1	Thyroid
			ENSG00000161798.6	AQP5	chr12_50144032_A_G_b38	0.000098	-0.39	Spleen
			ENSG00000178449.8	COX14	chr12_50144032_A_G_b38	0.00017	0.11	Skin - Sun Exposed (Lower leg)
			ENSG00000161813.21	LARP4	chr12_50144032_A_G_b38	0.00017	0.09	Lung
			ENSG00000139624.12	CERS5	chr12_50144032_A_G_b38	0.00018	-0.15	Colon - Sigmoid
			ENSG00000161813.21	LARP4	chr12_50144032_A_G_b38	0.00024	0.061	Nerve - Tibial
			ENSG00000110881.11	ASIC1	chr12_50144032_A_G_b38	0.00034	-0.087	Adipose - Subcutaneous
			ENSG00000161813.21	LARP4	chr12_50144032_A_G_b38	0.00039	0.092	Skin - Sun Exposed (Lower leg)
12	rs2681472	89615182	ENSG00000258302.2	RP11-981P6.1	chr12_89615182_A_G_b38	9.9E-25	0.44	Thyroid
			ENSG00000070961.15	ATP2B1	chr12_89615182_A_G_b38	0.0000000000000000016	0.35	Artery - Tibial
			ENSG00000258302.2	RP11-981P6.1	chr12_89615182_A_G_b38	0.000000000019	0.38	Skin - Sun Exposed (Lower leg)
			ENSG00000258302.2	RP11-981P6.1	chr12_89615182_A_G_b38	0.00000000094	0.46	Pituitary
			ENSG00000258302.2	RP11-981P6.1	chr12_89615182_A_G_b38	0.0000000014	0.58	Prostate
			ENSG00000258302.2	RP11-981P6.1	chr12_89615182_A_G_b38	0.0000000082	0.26	Breast - Mammary Tissue
			ENSG00000258302.2	RP11-981P6.1	chr12_89615182_A_G_b38	0.000000016	0.34	Colon - Transverse
			ENSG00000270344.2	POC1B-AS1	chr12_89615182_A_G_b38	0.000000035	-0.48	Brain - Cerebellar Hemisphere
			ENSG00000258302.2	RP11-981P6.1	chr12_89615182_A_G_b38	0.000000082	0.35	Artery - Aorta
			ENSG00000139323.13	POC1B	chr12_89615182_A_G_b38	0.000000094	-0.21	Cells - Cultured fibroblasts
			ENSG00000139323.13	POC1B	chr12_89615182_A_G_b38	0.00000012	-0.12	Whole Blood
			ENSG00000258302.2	RP11-981P6.1	chr12_89615182_A_G_b38	0.00000017	0.28	Artery - Tibial
			ENSG00000258302.2	RP11-981P6.1	chr12_89615182_A_G_b38	0.00000027	0.56	Minor Salivary Gland
			ENSG00000258302.2	RP11-981P6.1	chr12_89615182_A_G_b38	0.00000038	0.42	Spleen
			ENSG00000139323.13	POC1B	chr12_89615182_A_G_b38	0.00000061	-0.22	Nerve - Tibial
			ENSG00000258302.2	RP11-981P6.1	chr12_89615182_A_G_b38	0.00000089	0.37	Stomach
			ENSG00000258302.2	RP11-981P6.1	chr12_89615182_A_G_b38	0.00000097	0.36	Heart - Atrial Appendage
			ENSG00000271614.1	ATP2B1-AS1	chr12_89615182_A_G_b38	0.0000055	0.18	Artery - Tibial
			ENSG00000258302.2	RP11-981P6.1	chr12_89615182_A_G_b38	0.0000088	0.21	Adipose - Subcutaneous
			ENSG00000270344.2	POC1B-AS1	chr12_89615182_A_G_b38	0.000011	-0.41	Brain - Cerebellum
			ENSG00000258302.2	RP11-981P6.1	chr12_89615182_A_G_b38	0.000012	0.33	Colon - Sigmoid
			ENSG00000258302.2	RP11-981P6.1	chr12_89615182_A_G_b38	0.000021	0.27	Esophagus - Mucosa
			ENSG00000258302.2	RP11-981P6.1	chr12_89615182_A_G_b38	0.000022	0.32	Testis
			ENSG00000271614.1	ATP2B1-AS1	chr12_89615182_A_G_b38	0.000022	0.23	Brain - Nucleus accumbens (basal ganglia)
			ENSG00000139323.13	POC1B	chr12_89615182_A_G_b38	0.000029	-0.2	Breast - Mammary Tissue
			ENSG00000139323.13	POC1B	chr12_89615182_A_G_b38	0.000037	-0.23	Colon - Sigmoid
			ENSG00000270344.2	POC1B-AS1	chr12_89615182_A_G_b38	0.000039	0.17	Skin - Sun Exposed (Lower leg)
			ENSG00000139323.13	POC1B	chr12_89615182_A_G_b38	0.000041	-0.16	Adipose - Subcutaneous
			ENSG00000258302.2	RP11-981P6.1	chr12_89615182_A_G_b38	0.000051	0.2	Lung
			ENSG00000258302.2	RP11-981P6.1	chr12_89615182_A_G_b38	0.000054	0.24	Esophagus - Muscularis
			ENSG00000257194.2	RP11-567C2.1	chr12_89615182_A_G_b38	0.00006	-0.29	Nerve - Tibial
			ENSG00000070961.15	ATP2B1	chr12_89615182_A_G_b38	0.000066	0.19	Artery - Aorta
			ENSG00000258302.2	RP11-981P6.1	chr12_89615182_A_G_b38	0.000079	0.38	Adrenal Gland
			ENSG00000257594.3	GALNT4	chr12_89615182_A_G_b38	0.0001	-0.068	Whole Blood
			ENSG00000257594.3	GALNT4	chr12_89615182_A_G_b38	0.0002	-0.21	Nerve - Tibial
			ENSG00000258302.2	RP11-981P6.1	chr12_89615182_A_G_b38	0.00024	0.21	Nerve - Tibial
17	rs8068318	61406405	ENSG00000267280.5	TBX2-AS1	chr17_61406405_C_T_b38	0.000000000000026	-0.24	Artery - Tibial
			ENSG00000267280.5	TBX2-AS1	chr17_61406405_C_T_b38	0.00000000000034	-0.27	Cells - Cultured fibroblasts
			ENSG00000121068.13	TBX2	chr17_61406405_C_T_b38	0.00000000000059	-0.26	Testis
			ENSG00000267280.5	TBX2-AS1	chr17_61406405_C_T_b38	0.0000000000014	-0.32	Esophagus - Muscularis
			ENSG00000121068.13	TBX2	chr17_61406405_C_T_b38	0.0000000000069	-0.26	Thyroid
			ENSG00000267280.5	TBX2-AS1	chr17_61406405_C_T_b38	0.000000000062	-0.28	Thyroid
			ENSG00000267280.5	TBX2-AS1	chr17_61406405_C_T_b38	0.000000000091	-0.23	Adipose - Visceral (Omentum)
			ENSG00000267280.5	TBX2-AS1	chr17_61406405_C_T_b38	0.0000000012	-0.28	Testis
			ENSG00000267280.5	TBX2-AS1	chr17_61406405_C_T_b38	0.0000000057	-0.35	Brain - Cortex
			ENSG00000267280.5	TBX2-AS1	chr17_61406405_C_T_b38	0.000000011	-0.14	Lung
			ENSG00000267280.5	TBX2-AS1	chr17_61406405_C_T_b38	0.000000019	-0.2	Nerve - Tibial
			ENSG00000121068.13	TBX2	chr17_61406405_C_T_b38	0.000000023	-0.2	Nerve - Tibial
			ENSG00000121068.13	TBX2	chr17_61406405_C_T_b38	0.000000028	-0.2	Adipose - Visceral (Omentum)
			ENSG00000267280.5	TBX2-AS1	chr17_61406405_C_T_b38	0.000000046	-0.21	Muscle - Skeletal
			ENSG00000121068.13	TBX2	chr17_61406405_C_T_b38	0.00000024	-0.15	Skin - Not Sun Exposed (Suprapubic)
			ENSG00000121068.13	TBX2	chr17_61406405_C_T_b38	0.00000024	-0.14	Adipose - Subcutaneous
			ENSG00000267280.5	TBX2-AS1	chr17_61406405_C_T_b38	0.00000046	-0.15	Adipose - Subcutaneous
			ENSG00000267280.5	TBX2-AS1	chr17_61406405_C_T_b38	0.00000076	-0.26	Esophagus - Gastroesophageal Junction
			ENSG00000267280.5	TBX2-AS1	chr17_61406405_C_T_b38	0.000001	-0.34	Brain - Nucleus accumbens (basal ganglia)
			ENSG00000121068.13	TBX2	chr17_61406405_C_T_b38	0.0000013	-0.32	Brain - Cerebellum
			ENSG00000267280.5	TBX2-AS1	chr17_61406405_C_T_b38	0.0000016	-0.17	Artery - Aorta
			ENSG00000267280.5	TBX2-AS1	chr17_61406405_C_T_b38	0.0000034	-0.19	Colon - Transverse
			ENSG00000121068.13	TBX2	chr17_61406405_C_T_b38	0.0000036	-0.22	Brain - Cortex
			ENSG00000267280.5	TBX2-AS1	chr17_61406405_C_T_b38	0.0000039	-0.18	Breast - Mammary Tissue
			ENSG00000267280.5	TBX2-AS1	chr17_61406405_C_T_b38	0.0000055	-0.17	Esophagus - Mucosa
			ENSG00000121068.13	TBX2	chr17_61406405_C_T_b38	0.0000061	-0.13	Skin - Sun Exposed (Lower leg)
			ENSG00000267280.5	TBX2-AS1	chr17_61406405_C_T_b38	0.0000091	-0.15	Heart - Left Ventricle
			ENSG00000267280.5	TBX2-AS1	chr17_61406405_C_T_b38	0.0000092	-0.4	Brain - Frontal Cortex (BA9)
			ENSG00000121068.13	TBX2	chr17_61406405_C_T_b38	0.000024	-0.13	Esophagus - Mucosa
			ENSG00000267280.5	TBX2-AS1	chr17_61406405_C_T_b38	0.000033	-0.31	Brain - Putamen (basal ganglia)
			ENSG00000121068.13	TBX2	chr17_61406405_C_T_b38	0.000046	-0.14	Heart - Left Ventricle
			ENSG00000121068.13	TBX2	chr17_61406405_C_T_b38	0.000072	-0.13	Artery - Tibial
			ENSG00000121068.13	TBX2	chr17_61406405_C_T_b38	0.00011	-0.13	Muscle - Skeletal
			ENSG00000267280.5	TBX2-AS1	chr17_61406405_C_T_b38	0.00013	-0.13	Skin - Sun Exposed (Lower leg)
			ENSG00000267280.5	TBX2-AS1	chr17_61406405_C_T_b38	0.00017	-0.14	Skin - Not Sun Exposed (Suprapubic)
19	rs167479	11416089	ENSG00000279807.1	CTC-510F12.3	chr19_11416089_T_G_b38	0.0000017	-0.3	Pituitary
			ENSG00000205517.12	RGL3	chr19_11416089_T_G_b38	0.0002	-0.16	Esophagus - Muscularis
